# Supplementary material for: Combined effect of probiotics and omega-3 fatty acids on blood and liver function biomarkers and gut microbiota diversity in male mice with high fat diet-induced obesity
Source: PLoS One. 2025 Sep 24;20(9):e0331981. doi: 10.1371/journal.pone.0331981 (PMC12459831; doi:10.1371/journal.pone.0331981)
Supplement: S1 File — (XLSX) [file pone.0331981.s001.xlsx]

## Sheet: Body weight
Group	Mouse No.	Days after treatment
		0	3	7	10	14	17	21	24	28	31	35	38	42
ND	1101	25.86	26.49	26.69	27.51	27.84	29	28.89	29.14	29.75	29.72	30.11	30.59	31.23
	1102	24.03	25.06	25.55	26.1	26.59	27.78	27.57	27.86	28.41	29.12	30.28	30.25	30.99
	1103	23.96	25.14	25.08	26.04	25.97	27.1	26.89	27.29	27.4	27.81	28.12	28.52	28.64
	1104	21.27	21.81	21.89	22.28	22.44	23.13	23.25	23.61	24.28	24.66	25.45	25.58	25.62
	1105	23.49	24.36	24.43	25.34	25.46	26.42	26.16	26.33	26.88	26.55	27.35	27.65	27.89
	1106	22.88	23.33	23.34	24.09	24.53	25.4	25.99	26.09	26.42	26.63	26.46	27.26	27.23
	1107	22.96	22.96	23.11	24.06	24.34	25.25	25.75	25.1	25.96	26.06	26.96	27.76	28.1
	1108	22.66	22.93	22.99	23.77	23.77	24.59	24.87	24.62	25.6	25.68	25.97	25.79	26.45
	1109	22.57	23.14	23.19	24.08	23.92	24.8	25.15	24.88	25.5	26.24	26.44	27.16	27.15
	1110	21.88	22.12	21.93	22.74	22.88	23.65	23.9	24.41	24.75	24.41	25.43	25.57	25.53
HFD	1201	25.56	28.1	28.36	29.15	30.28	31.47	31.79	32.27	33.72	34.76	35.52	36.52	38.2
	1202	24.07	25.61	25.62	25.92	26.72	27.3	27.7	28.11	28.75	29.34	30.26	30.55	31.93
	1203	23.82	25.68	26.23	27.07	27.8	28.3	29.06	29.71	31.1	31.62	32.47	32.97	33.99
	1204	23.56	26.2	27.13	27.75	28.54	28.86	28.98	29.7	31.93	33.31	33.99	34.8	36.51
	1205	23.46	24.16	26.02	27	27.49	27.9	28.31	29.13	30.97	31.78	32.69	33.61	35.3
	1206	22.98	24.96	26.01	26.52	27.43	28.14	29.22	29.59	30.11	30.89	31.18	31.42	31.79
	1207	22.9	24.25	24.5	25.27	26.29	26.85	27.78	28.41	29.44	29.86	30.52	31.31	31.94
	1208	22.69	25.19	26.56	26.91	28.21	28.62	28.8	28.61	28.4	29.02	30.46	31.07	32.08
	1209	21.51	23.31	23.98	24.12	25.14	26.33	26.6	26.98	26.58	27.24	27.81	28.27	29.33
	1210	21.9	23.83	25.14	25.66	26.88	27.51	28.78	29.07	29.6	30.13	30.65	31.31	32.31
HFD+DSF	1301	25.53	27.03	27.83	28.34	28.95	30.3	30.09	28.36	29.64	31.36	32.59	34.04	34.94
	1302	24.48	25.36	24.33	25.31	26.66	27.66	26.16	28.83	28.88	29.62	29.95	30.25	30.54
	1303	23.77	23.69	26.84	27.34	27.86	28.19	28.35	29.08	30.29	31.09	31.84	31.57	32.08
	1304	23.57	22.87	24.19	24.98	25.3	26.24	28.1	26.4	27.62	28.43	29.1	30.37	31.41
	1305	23.42	24.81	25.25	25.93	26.85	27.79	27.24	27.16	28.38	29.62	31.16	32.84	33.28
	1306	23.01	23.12	25.92	26.64	26.83	27.23	27.19	26.79	29.29	29.75	30.21	31.22	31.51
	1307	22.98	24.83	25.63	25.99	26.08	27.02	26.56	27.77	28.19	28.69	28.51	29.56	29.78
	1308	22.78	25.4	25.94	26.65	27.4	27.84	28.46	29.23	31.4	31.79	32.21	32.71	33.63
	1309	22.35	23.94	24.55	25.11	25.63	26.63	25.14	26.15	27.64	27.98	29.14	29.79	30.45
	1310	21.9	23.75	24.81	25.3	25.96	26.74	26.99	27.02	28.41	29.14	29.05	30.31	30.71
HFD+omega-3	1401	25.06	26.49	26.62	27.08	27.39	28.16	28.42	29	30.41	31.43	32.42	33.73	34.97
	1402	24.69	25.59	25.32	25.27	25.76	27.01	27.4	27.73	28.44	29.31	28.98	29.52	30.5
	1403	23.67	25.15	25.26	25.79	26.27	26.48	26.98	27.36	27.95	28.59	29.42	29.95	31.63
	1404	23.59	25.52	25.1	25.53	26.85	27.23	27.22	27.64	28.91	29.37	30.43	30.8	32.79
	1405	23.13	25.1	25.43	25.67	26.23	26.98	27.18	27.73	28.45	29.7	30.61	31.14	32.11
	1406	23.01	24.49	24.84	24.97	25.61	26.12	26.46	26.55	28.16	28.31	29.72	30.21	31.36
	1407	22.87	25.12	25.48	26.15	27.38	27.1	26.85	26.93	28.52	29.5	31.19	32.31	33.98
	1408	22.79	24.87	25.42	24.99	26.01	26.43	26.84	27.07	28.14	28.72	29.58	29.63	30.71
	1409	22.29	24.38	25.51	25.74	25.92	25.65	26.06	25.84	26.93	27.31	28.15	28.44	29.39
	1410	22	23.84	23.89	24.15	25.12	26.04	25.92	26.2	27.36	27.87	29.51	30.17	31.3
HFD+DSF+omega3	1501	25.04	26.41	27.21	27.12	27.92	28.53	27.74	28.21	28.72	29.13	30.43	30.49	31.29
	1502	24.92	25.78	26.3	27.03	27.63	28.05	27.99	28.61	29.89	30.35	31.57	31.94	32.24
	1503	22.81	24.2	24.97	25.85	26.75	27.83	27.34	27.85	28.73	29.54	30.99	31.34	32.97
	1504	23.6	24.59	25.71	26.08	26.81	27.02	26.8	26.95	27.59	28.08	29.17	29.17	30.6
	1505	23.09	25.22	25.95	26.33	27.19	27.98	28.23	28.53	28.84	29.37	29.3	30.41	31.13
	1506	23.02	24.64	25.1	25.47	26.11	26.04	25.67	25.76	26.82	27.28	28	28.21	29.19
	1507	23.63	24.74	25.11	25.44	26.09	26.78	26.62	26.94	27.35	27.44	28.11	28.22	29.03
	1508	22.8	24.04	24.73	25.77	26.68	26.96	26.76	27.36	28.14	28.58	28.99	29.41	30.29
	1509	22.26	23.89	25.55	26.29	27.24	27.99	27.45	27.47	28.95	29.59	31.11	31.42	32.34
	1510	22.01	23.81	24.68	24.96	25.38	25.83	25.46	25.86	27.13	27.4	28.03	28.83	30.03

## Sheet: Food intake
		Week	Weeks after treatment
			1	2	3	4	5	6
		ND	214.15	232.51	245.65	231.87	239.89	242.87
		HFD	313.47	397.14	280.2	260.27	229.49	276.57
		HFD+DSF	339.77	385.02	165.45	260.25	244.49	340.16
		HFD+omega-3	436.16	512.72	175.8	366.05	313.11	421.77
		HFD+DSF+omega3	407.47	376.08	188.51	311	302.36	381.92
		Cumulation	Weeks after treatment
			1	2	3	4	5	6
		ND	214.15	446.66	692.31	924.18	1164.07	1406.94
		HFD	313.47	710.61	990.81	1251.08	1480.57	1757.14
		HFD+DSF	339.77	724.79	890.24	1150.49	1394.98	1735.14
		HFD+omega-3	436.16	948.88	1124.68	1490.73	1803.84	2225.61
		HFD+DSF+omega3	407.47	783.55	972.06	1283.06	1585.42	1967.34

## Sheet: Food efficiency ratio
Group	Mouse No.	Weeks after treatment
		1	2	3	4	5	6
ND	1101	0.0358006	0.0418269	0.0413742	0.0398427	0.0345753	0.0361421
	1102	0.0655625	0.0540792	0.0483382	0.0448614	0.0508461	0.0468435
	1103	0.0483092	0.0424606	0.0400087	0.0352336	0.0338432	0.0314982
	1104	0.0267426	0.0247159	0.0270366	0.0308294	0.0340059	0.0292772
	1105	0.0405452	0.0416156	0.0364585	0.0347215	0.0314025	0.0296137
	1106	0.0234144	0.0392913	0.0476789	0.0405954	0.0325768	0.0327541
	1107	0.00763514	0.0328618	0.042773	0.0344029	0.0363987	0.0387025
	1108	0.0167973	0.0264323	0.0338812	0.0337148	0.0301199	0.0285374
	1109	0.0315586	0.0321474	0.0395536	0.0336001	0.0352158	0.0344859
	1110	0.00120754	0.00976054	0.0122819	0.014935	0.0164586	0.0150646
HFD	1201	0.0739762	0.0585245	0.0626257	0.0604821	0.0597488	0.0613431
	1202	0.0409511	0.032858	0.0364897	0.0346883	0.037133	0.0381453
	1203	0.0636724	0.049349	0.0526739	0.0539595	0.0518902	0.049356
	1204	0.0943197	0.0617483	0.0544833	0.0620386	0.0625682	0.0628476
	1205	0.0676354	0.049969	0.0487535	0.0556643	0.0553696	0.0574607
	1206	0.121961	0.0723907	0.0632334	0.0618387	0.0633616	0.0606023
	1207	0.0644019	0.0551471	0.0494518	0.0567216	0.0588799	0.0621844
	1208	0.155772	0.089797	0.0619161	0.049523	0.0600389	0.064592
	1209	0.0994204	0.0590513	0.0515798	0.0439722	0.0486802	0.0537923
	1210	0.130414	0.0810125	0.0697189	0.0667823	0.0676114	0.0716084
HFD+DSF	1301	0.0551162	0.040555	0.0441356	0.0295709	0.0407386	0.0436412
	1302	-0.00359454	0.0258508	0.0162605	0.0316574	0.0315638	0.0281047
	1303	0.0735682	0.0484999	0.0443292	0.0469105	0.0465666	0.0385397
	1304	0.0148574	0.0205146	0.0438452	0.0291392	0.03191	0.0363599
	1305	0.0438533	0.0406735	0.0369732	0.0356865	0.0446624	0.0457282
	1306	0.110967	0.0630072	0.0559347	0.0689277	0.0681199	0.064685
	1307	0.101052	0.0511315	0.0479058	0.0571836	0.0523199	0.051748
	1308	0.1205	0.0762024	0.076007	0.0946109	0.0892181	0.0825685
	1309	0.0838926	0.0541004	0.0373344	0.0580617	0.0642408	0.061641
	1310	0.110967	0.0669658	0.0681119	0.0714521	0.0676468	0.0670441
HFD+omega-3	1401	0.0337516	0.0236021	0.0284784	0.0336423	0.0382413	0.04224
	1402	0.0136305	0.0108387	0.0229692	0.023581	0.0222901	0.0247643
	1403	0.0344007	0.0263371	0.0280547	0.0269138	0.029876	0.0339284
	1404	0.0326698	0.0330227	0.0307669	0.0334536	0.0355395	0.0392137
	1405	0.049762	0.0314019	0.0343267	0.0334536	0.0388648	0.038276
	1406	0.0446211	0.0285539	0.0322575	0.0370184	0.0398679	0.0396656
	1407	0.0636399	0.04953	0.037213	0.0406124	0.0494338	0.0527766
	1408	0.0641276	0.0353629	0.0378675	0.038456	0.0403432	0.0376229
	1409	0.0785136	0.0398656	0.0352495	0.0333525	0.0348175	0.0337276
	1410	0.0460841	0.0342646	0.036652	0.0385279	0.0446211	0.0441784
HFD+DSF+omega3	1501	0.0536226	0.0377824	0.0281432	0.0269866	0.0318257	0.029866
	1502	0.034101	0.0355522	0.0319998	0.0364466	0.0392655	0.0349791
	1503	0.0533755	0.0516884	0.047218	0.0434132	0.0482995	0.0485502
	1504	0.05214	0.0421116	0.0333549	0.0292599	0.0328885	0.0334499
	1505	0.0706731	0.0537874	0.0535763	0.0421666	0.0366675	0.0384196
	1506	0.0506996	0.0383927	0.0269107	0.0316014	0.0337115	0.0334962
	1507	0.0360747	0.0305651	0.0303633	0.0309361	0.0303268	0.029316
	1508	0.0470433	0.0482083	0.0402137	0.0444082	0.0419025	0.0406623
	1509	0.080193	0.0618757	0.0527043	0.055635	0.059909	0.0547231
	1510	0.0650807	0.0418717	0.0350346	0.0425787	0.0407517	0.0435396

## Sheet: Coagulation test
Coagulation values		QNS: Quantity not sufficient
Group	Mouse No.	PT (Sec)	aPTT (Sec)
ND	1101	QNS	QNS
	1102	7.8	28.1
	1103	7.1	26.3
	1104	9.1	30.1
	1105	7.6	28.4
	1106	8.3	29.2
	1107	7.4	31.5
	1108	QNS	QNS
	1109	8.4	28
	1110	8	27.9
HFD	1201	7	25.2
	1202	6.8	21.2
	1203	QNS	QNS
	1204	7.1	25.9
	1205	6.3	26.6
	1206	7.2	26
	1207	6.9	23.5
	1208	7.2	26.8
	1209	7.1	26.1
	1210	7.2	24.4
HFD+DSF	1301	QNS	QNS
	1302	8.1	QNS
	1303	6.1	23.2
	1304	8	26.9
	1305	6.1	24.1
	1306	6.5	25
	1307	6.3	25.1
	1308	7.3	24.4
	1309	6.5	23.7
	1310	QNS	QNS
HFD+omega-3	1401	7.2	25.2
	1402	6.4	26
	1403	6.5	25
	1404	6.3	26.3
	1405	6.4	25.1
	1406	6.5	26.5
	1407	6.6	25.4
	1408	QNS	QNS
	1409	6.8	24.9
	1410	7.5	24.7
HFD+DSF+omega3	1501	7.6	26.2
	1502	7.1	26.6
	1503	QNS	QNS
	1504	7.1	27.5
	1505	6.4	26.6
	1506	7.8	26.1
	1507	7.2	27.3
	1508	6.7	25.7
	1509	7.7	26.6
	1510	8.1	27.8

## Sheet: Biochemical analysis
Group	Mouse No.	TCHOL (mg/dL)	TG (mg/dL)	HDL (mg/dL)	LDL (mg/dL)	ALT (U/L)	AST (U/L)
ND	1101	104	79	76	10.7	30	50
	1102	91	84	68	9.5	33	48
	1103	90	Error	70	9.8	22	35
	1104	90	42	68	11.1	18	37
	1105	95	69	73	10.2	26	38
	1106	104	78	72	10.9	26	39
	1107	98	46	67	10.1	31	35
	1108	93	61	70	10.8	Error	Error
	1109	105	72	78	10.5	20	39
	1110	85	72	65	9.6	21	39
HFD	1201	160	58	103	12.4	29	46
	1202	144	46	99	11.4	Error	Error
	1203	165	Error	101	12.7	26	45
	1204	163	33	98	11.7	29	45
	1205	149	50	95	11.8	26	56
	1206	150	31	98	11	27	41
	1207	160	62	97	13.6	30	42
	1208	154	29	96	10.6	25	44
	1209	160	34	98	13.1	22	41
	1210	165	55	100	12.5	26	43
HFD+DSF	1301	148	60	103	11.9	28	45
	1302	159	50	96	12.8	40	47
	1303	165	35	103	15.3	33	54
	1304	152	33	96	13.1	Error	Error
	1305	145	39	98	12.1	28	47
	1306	157	49	99	13	24	43
	1307	160	30	104	13.4	23	43
	1308	141	26	90	11.3	37	55
	1309	133	44	97	10.9	20	43
	1310	149	42	99	12.2	19	43
HFD+omega-3	1401	116	42	84	8.9	20	39
	1402	128	43	90	9.7	37	57
	1403	137	62	92	11	23	43
	1404	155	43	98	12.4	26	44
	1405	132	57	90	11.9	29	48
	1406	147	51	94	11.2	23	43
	1407	152	56	98	12	23	44
	1408	123	57	84	10.1	23	49
	1409	130	29	92	10.4	19	38
	1410	145	22	91	10.9	21	38
HFD+DSF+omega3	1501	133	Error	91	10.1	18	33
	1502	131	48	93	10.1	15	35
	1503	162	47	102	11.5	24	47
	1504	136	49	91	9.4	22	41
	1505	149	41	96	10.9	21	40
	1506	130	42	90	10.4	15	34
	1507	133	48	97	11.9	26	46
	1508	154	29	101	12.4	25	44
	1509	144	34	97	9.9	30	50
	1510	139	31	90	11.3	18	37

## Sheet: ELISA
		Total cholesterol			Triglyceride
Group	Mouse No.	Duplication		Average	Duplication		Average
ND	1101	0.136323	0.11895	0.127637	0.263182	0.314527	0.288855
	1102	0.158922	0.164148	0.161535	0.615988	0.602152	0.60907
	1103	0.200918	0.185287	0.193103	0.394081	0.390085	0.392083
	1104	0.178413	0.170127	0.17427	0.472636	0.462798	0.467717
	1105	0.168809	0.177142	0.172976	0.449885	0.444581	0.447233
	1106	0.160334	0.153225	0.15678	0.254958	0.245196	0.250077
	1107	0.174882	0.169892	0.172387	0.548194	0.541045	0.54462
	1108	0.205626	0.189477	0.197552	0.434128	0.431284	0.432706
	1109	0.237782	0.221869	0.229826	0.429055	0.436741	0.432898
	1110	0.233828	0.223847	0.228837	0.33628	0.345811	0.341045
HFD	1201	0.261558	0.228319	0.244939	0.672944	0.703843	0.688394
	1202	0.309958	0.289007	0.299482	0.575711	0.605227	0.590469
	1203	0.175447	0.166172	0.17081	0.630899	0.634358	0.632629
	1204	0.339948	0.336229	0.338089	0.955496	1.00592	0.980707
	1205	0.274223	0.24734	0.260782	0.610761	0.610992	0.610876
	1206	0.208922	0.221304	0.215113	1.02275	0.984166	1.00346
	1207	0.253084	0.252001	0.252542	0.696618	0.69339	0.695004
	1208	0.231568	0.235946	0.233757	0.747502	0.746118	0.74681
	1209	0.264383	0.22846	0.246422	1.01952	1.02913	1.02433
	1210	0.246587	0.220268	0.233427	0.696157	0.682168	0.689162
HFD+DSF	1301	0.356285	0.32201	0.339148	0.354497	0.345273	0.349885
	1302	0.336323	0.29508	0.315702	0.430208	0.423905	0.427056
	1303	0.416125	0.414854	0.41549	0.469331	0.466026	0.467679
	1304	0.222999	0.217208	0.220104	0.526826	0.535895	0.53136
	1305	0.222199	0.221116	0.221657	0.452652	0.462106	0.457379
	1306	0.262359	0.264101	0.26323	0.601153	0.596003	0.598578
	1307	0.246634	0.21396	0.230297	0.395696	0.397156	0.396426
	1308	0.247764	0.258828	0.253296	0.53236	0.539816	0.536088
	1309	0.257274	0.237641	0.247458	0.406764	0.395311	0.401038
	1310	0.184063	0.182368	0.183216	0.463182	0.456418	0.4598
HFD+omega-3	1401	0.221869	0.219327	0.220598	0.3103	0.307533	0.308916
	1402	0.236841	0.218668	0.227754	0.276556	0.273943	0.27525
	1403	0.34734	0.335758	0.341549	0.415603	0.417986	0.416795
	1404	0.320033	0.327566	0.323799	0.754035	0.736895	0.745465
	1405	0.252001	0.262076	0.257039	0.403536	0.40761	0.405573
	1406	0.223046	0.227895	0.225471	0.497156	0.488624	0.49289
	1407	0.226153	0.202095	0.214124	0.670945	0.666103	0.668524
	1408	0.230391	0.230438	0.230414	0.543121	0.548962	0.546042
	1409	0.183545	0.164289	0.173917	0.367256	0.366718	0.366987
	1410	0.220645	0.217867	0.219256	0.719523	0.687855	0.703689
HFD+DSF+omega3	1501	0.248752	0.275165	0.261959	0.351653	0.363951	0.357802
	1502	0.283545	0.2754	0.279473	0.411068	0.423136	0.417102
	1503	0.371257	0.329449	0.350353	0.711991	0.736972	0.724481
	1504	0.233734	0.214148	0.223941	0.558186	0.562337	0.560261
	1505	0.173564	0.153696	0.16363	0.660492	0.669178	0.664835
	1506	0.188912	0.174082	0.181497	0.508301	0.517986	0.513144
	1507	0.139289	0.13185	0.13557	0.348117	0.352344	0.350231
	1508	0.173234	0.174364	0.173799	0.657494	0.649039	0.653267
	1509	0.174694	0.232651	0.203672	0.538278	0.544735	0.541507
	1510	0.170692	0.180155	0.175424	0.874327	0.840661	0.857494

## Sheet: list
fastq	week	sample id	Group
182044	0	1101	ND
182045	0	1102	ND
182046	0	1103	ND
182047	0	1104	ND
182048	0	1105	ND
182049	0	1106	ND
182050	0	1107	ND
182051	0	1108	ND
182052	0	1109	ND
182053	0	1110	ND
183001	0	1201	HF
183002	0	1202	HF
183003	0	1203	HF
183004	0	1204	HF
183005	0	1205	HF
183006	0	1206	HF
183007	0	1207	HF
183008	0	1208	HF
183009	0	1209	HF
183010	0	1210	HF
183021	0	1301	HFP
183022	0	1302	HFP
183023	0	1303	HFP
183024	0	1304	HFP
183025	0	1305	HFP
183026	0	1306	HFP
183027	0	1307	HFP
183028	0	1308	HFP
183029	0	1309	HFP
183030	0	1310	HFP
183041	0	1401	HFO
183042	0	1402	HFO
183043	0	1403	HFO
183044	0	1404	HFO
183045	0	1405	HFO
183046	0	1406	HFO
183047	0	1407	HFO
183048	0	1408	HFO
183049	0	1409	HFO
183050	0	1410	HFO
183061	0	1501	HFC
183062	0	1502	HFC
183063	0	1503	HFC
183064	0	1504	HFC
183065	0	1505	HFC
183066	0	1506	HFC
183067	0	1507	HFC
183068	0	1508	HFC
183069	0	1509	HFC
183070	0	1510	HFC
182054	6	1101	ND
182055	6	1102	ND
182056	6	1103	ND
182057	6	1104	ND
182058	6	1105	ND
182059	6	1106	ND
182060	6	1107	ND
182061	6	1108	ND
182062	6	1109	ND
182063	6	1110	ND
183011	6	1201	HF
183012	6	1202	HF
183013	6	1203	HF
183014	6	1204	HF
183015	6	1205	HF
183016	6	1206	HF
183017	6	1207	HF
183018	6	1208	HF
183019	6	1209	HF
183020	6	1210	HF
183031	6	1301	HFP
183032	6	1302	HFP
183033	6	1303	HFP
183034	6	1304	HFP
183035	6	1305	HFP
183036	6	1306	HFP
183037	6	1307	HFP
183038	6	1308	HFP
183039	6	1309	HFP
183040	6	1310	HFP
183051	6	1401	HFO
183052	6	1402	HFO
183053	6	1403	HFO
183054	6	1404	HFO
183055	6	1405	HFO
183056	6	1406	HFO
183057	6	1407	HFO
183058	6	1408	HFO
183059	6	1409	HFO
183060	6	1410	HFO
183071	6	1501	HFC
183072	6	1502	HFC
183073	6	1503	HFC
183074	6	1504	HFC
183075	6	1505	HFC
183076	6	1506	HFC
183077	6	1507	HFC
183078	6	1508	HFC
183079	6	1509	HFC
183080	6	1510	HFC

## Sheet: alpha
sample	Ace	Chao1	Faith_PD	Goods_coverage	observed_features	Pielou_e	Shannon	Simpson
182044	509.833	501.591	22.3558	0.998151	465	0.647207	5.73496	0.95257
182045	448.846	429.04	21.8143	0.998336	403	0.59851	5.17988	0.922326
182046	462.529	453	21.3837	0.998521	433	0.602121	5.27351	0.927814
182047	523.792	514.04	23.5071	0.998336	488	0.599613	5.35498	0.9173
182048	526.48	507.625	23.6551	0.998098	481	0.58877	5.24588	0.919075
182049	484.803	472.192	22.9833	0.998468	451	0.61523	5.42447	0.93164
182050	515.377	507.125	23.345	0.998336	480	0.611858	5.44976	0.935189
182051	485.314	472.878	22.5894	0.99823	443	0.596119	5.24057	0.924782
182052	497.448	486.915	22.2129	0.998547	466	0.635608	5.63415	0.946181
182053	472.516	459.889	21.2024	0.998309	435	0.544213	4.76996	0.890438
182054	447.646	425.75	22.2443	0.998151	397	0.601943	5.19657	0.928107
182055	441.627	427.2	22.9321	0.998706	416	0.609429	5.3023	0.937314
182056	609.082	596.25	26.6405	0.998151	570	0.657349	6.01791	0.955058
182057	498.539	484.119	22.7402	0.998204	457	0.611345	5.40188	0.934466
182058	470.847	466.518	21.6903	0.998547	440	0.610961	5.36507	0.935537
182059	588.137	579.625	25.12	0.997992	544	0.66502	6.04334	0.963703
182060	579.987	563.03	25.9065	0.998019	535	0.618242	5.60338	0.935613
182061	569.707	559.573	24.7573	0.998468	541	0.643827	5.84562	0.953552
182062	634.723	618.033	25.6584	0.99823	594	0.689191	6.35043	0.961553
182063	582.789	573.639	25.2108	0.99823	547	0.637094	5.79462	0.943224
183001	569.467	546.336	27.4529	0.998521	536	0.651796	5.90924	0.961976
183002	606.816	578.082	29.3587	0.998283	565	0.621814	5.68469	0.935873
183003	604.332	580.112	28.5131	0.998256	566	0.603271	5.5167	0.936434
183004	650.461	630.946	29.0941	0.998547	622	0.587263	5.45026	0.922764
183005	642.564	609.007	29.3521	0.997649	582	0.628416	5.77192	0.94741
183006	551.462	527	26.9265	0.998177	510	0.608888	5.47656	0.944007
183007	564.881	541.721	25.6101	0.997807	509	0.600467	5.39911	0.932719
183008	672.609	642.224	29.6044	0.997834	619	0.607309	5.63206	0.942
183009	585.048	568.392	27.0595	0.998838	562	0.647201	5.91181	0.960783
183010	595.69	578.826	29.0165	0.998864	573	0.600131	5.49864	0.933593
183011	352.736	342.188	21.3393	0.999445	340	0.633782	5.32972	0.935801
183012	370.374	362.133	23.0022	0.999551	361	0.67448	5.73028	0.959472
183013	365.165	349.767	21.621	0.999155	344	0.671008	5.65409	0.953629
183014	433.146	412.154	22.8741	0.998389	384	0.654507	5.61892	0.943876
183015	341.62	334.32	21.6612	0.999551	333	0.687583	5.76152	0.946752
183016	291.018	286.562	19.3214	0.999736	286	0.657964	5.3689	0.947932
183017	489.859	453.284	26.5449	0.99823	433	0.697966	6.11294	0.972415
183018	384.444	357.655	22.8417	0.998653	343	0.686842	5.78462	0.961445
183019	485.192	449.991	26.6896	0.998124	428	0.651703	5.69684	0.952225
183020	438.15	410.088	24.6727	0.9986	398	0.692651	5.98216	0.970434
183021	685.324	650.377	30.2355	0.997913	631	0.655103	6.09344	0.960291
183022	784.502	737.655	31.7966	0.996566	681	0.646423	6.08381	0.96172
183023	574.009	543.597	28.5754	0.998098	527	0.586367	5.30173	0.913105
183024	685.372	647.308	29.0054	0.997121	597	0.624029	5.75454	0.948232
183025	597.721	563.333	28.7086	0.997596	533	0.584434	5.2938	0.922552
183026	636.496	611.082	27.9679	0.998283	598	0.638297	5.88765	0.949151
183027	551.861	525.852	27.9066	0.998072	503	0.548565	4.92305	0.906663
183028	659.876	624.938	29.3296	0.997253	588	0.566455	5.2112	0.917175
183029	508.613	491.916	25.3704	0.998653	480	0.623744	5.55562	0.943565
183030	628.636	599.786	28.3997	0.997622	568	0.651357	5.95975	0.961572
183031	408.628	356.5	22.4626	0.997939	311	0.599372	4.96326	0.923357
183032	472.996	462.289	25.0694	0.999049	454	0.720377	6.35845	0.974793
183033	459.223	419.158	25.8368	0.998124	393	0.689491	5.9423	0.97233
183034	532.011	488.481	27.1178	0.997728	454	0.683127	6.02965	0.97248
183035	383.923	367.667	23.4463	0.999102	362	0.670313	5.69756	0.959378
183036	354.049	337.968	22.0375	0.999102	332	0.65324	5.47091	0.945812
183037	446.86	425.812	25.5294	0.998626	412	0.689928	5.99306	0.966908
183038	426.279	413.058	25.3347	0.999049	407	0.682434	5.91595	0.962528
183039	361.389	337.75	21.1275	0.998653	319	0.613088	5.0993	0.935516
183040	469.016	449.167	24.746	0.998653	435	0.663123	5.81219	0.958024
183041	464.101	444.759	23.1218	0.9986	432	0.575036	5.03438	0.916135
183042	544.148	511.744	26.232	0.997834	486	0.558018	4.9802	0.898886
183043	587.633	562.102	28.7297	0.998045	541	0.60056	5.45277	0.931581
183044	534.463	514.786	25.4819	0.998547	503	0.586251	5.26126	0.924322
183045	537.73	521.11	24.2927	0.99823	499	0.59978	5.37576	0.927262
183046	501.283	482.879	24.0984	0.998072	454	0.587177	5.18275	0.929241
183047	576.465	552.123	27.2463	0.99823	534	0.63242	5.73016	0.948519
183048	599.961	559.741	27.8885	0.997121	509	0.569255	5.11847	0.904526
183049	557.314	540.036	26.1603	0.998362	523	0.594637	5.36997	0.935291
183050	603.711	568.5	26.701	0.997939	549	0.613205	5.58057	0.942212
183051	309.836	294	19.7682	0.998943	281	0.650338	5.29012	0.949585
183052	370.363	357.938	21.5486	0.99926	354	0.699272	5.92116	0.96364
183053	390.801	376.851	22.2462	0.99889	364	0.633783	5.39209	0.923316
183054	423.649	400.741	24.3608	0.998653	385	0.697298	5.9889	0.955032
183055	482.259	449.554	25.5283	0.998204	427	0.647723	5.65987	0.954526
183056	425.886	409.88	24.1228	0.998917	400	0.671844	5.80733	0.955257
183057	408.042	388.667	24.0598	0.998943	380	0.696936	5.97264	0.968633
183058	434.787	415.269	24.72	0.998785	402	0.720004	6.2288	0.967017
183059	419.329	405.271	24.5341	0.998996	397	0.650553	5.61622	0.942654
183060	412.766	394.2	23.5111	0.998917	386	0.693203	5.95631	0.957812
183061	417.921	397.161	21.7478	0.998494	380	0.58127	4.9814	0.920165
183062	423.775	401.526	21.6511	0.998309	375	0.652884	5.58264	0.959694
183063	476.138	449.727	22.6464	0.99786	417	0.581948	5.06522	0.932198
183064	576.862	540.693	25.6877	0.997411	499	0.600871	5.38555	0.94017
183065	594.246	569	27.881	0.997755	539	0.616454	5.59379	0.943939
183066	441.755	422.393	24.0494	0.998626	410	0.604633	5.2479	0.929383
183067	478.976	462.677	21.9044	0.998389	443	0.569806	5.00926	0.907644
183068	526.614	503.113	24.5017	0.998098	479	0.618153	5.50396	0.942441
183069	542.46	523.676	25.3526	0.99823	502	0.584496	5.24384	0.926356
183070	592.606	567.548	26.3683	0.99823	550	0.631988	5.75317	0.950466
183071	385.347	368.88	23.2531	0.99897	359	0.676273	5.7401	0.961439
183072	396.717	373.879	22.2973	0.998811	363	0.713638	6.06865	0.973777
183073	370.31	356.581	23.0985	0.999102	349	0.641178	5.41608	0.934966
183074	407.678	389.462	23.5786	0.99889	380	0.661829	5.67178	0.959088
183075	459.147	443.101	24.472	0.998996	436	0.717373	6.29006	0.970757
183076	425.064	410.759	23.5961	0.999102	404	0.71377	6.17997	0.969384
183077	377.678	366.093	23.4716	0.99934	363	0.718969	6.11398	0.970805
183078	441.785	421.46	26.0254	0.998838	412	0.695691	6.04312	0.969726
183079	478.186	461.085	26.3901	0.998838	453	0.700278	6.17881	0.968917
183080	418.449	407.143	25.4413	0.999234	403	0.69526	6.01722	0.966711

## Sheet: phylum
#OTU ID	183043	182053	183045	183004	183054	183073	183024	183058	183079	182049	183006	183069	183022	183074	183016	183065	183032	183047	183039	183060	182054	182050	183017	183042	183028	183075	183014	183018	183076	183019	183009	183007	183015	183013	183026	183071	183029	183066	183011	183010	183023	183078	183044	182063	182044	183034	182046	183021	183030
d__Bacteria;p__Firmicutes	0.271015	0.157341	0.215248	0.210599	0.810245	0.646061	0.326491	0.690469	0.71501	0.225736	0.270909	0.175015	0.369684	0.570481	0.538252	0.259127	0.728747	0.276272	0.428303	0.780684	0.196888	0.30475	0.551672	0.195145	0.194458	0.788582	0.620991	0.608496	0.810905	0.588128	0.351086	0.265441	0.795662	0.684789	0.316928	0.666931	0.287288	0.242062	0.552702	0.238231	0.247741	0.585011	0.195382	0.26663	0.274396	0.596714	0.248032	0.455196	0.326571
d__Bacteria;p__Bacteroidota	0.501189	0.606752	0.549665	0.546521	0.150156	0.282797	0.538014	0.250806	0.265943	0.590109	0.545438	0.588894	0.527897	0.37708	0.446162	0.53532	0.25144	0.535241	0.442463	0.14725	0.576108	0.504966	0.418899	0.507767	0.55125	0.146246	0.315026	0.367517	0.167961	0.348946	0.533735	0.541185	0.0831088	0.24082	0.517673	0.294368	0.548291	0.529508	0.34995	0.577984	0.481297	0.337877	0.564405	0.531595	0.532493	0.376684	0.531595	0.434195	0.552095
d__Bacteria;p__Actinobacteriota	0.00327574	0.00171712	0.00451736	0.00108311	0.00494003	0.003355	0.00126803	0.00663074	0.00797802	0.00266815	0.00118878	0.0126539	0.000766101	0.0155862	0.00132086	0.0148201	0.00353992	0.00700058	0.00821578	0.00126803	0.0151371	0.00317007	0.00285307	0.0144503	0.00171712	0.00140012	0.00224547	0.00303799	0.010699	0.00150579	0.000501928	0.00087177	0.00103027	0.00258889	0.000554763	0.00435885	0.000422677	0.00483436	0.00280023	0.00140012	0.00116236	0.033048	0.00766101	0.0022983	0.00372484	0.00435885	0.00393618	0.000211338	0.0012152
d__Bacteria;p__Verrucomicrobiota	0.218709	0.228483	0.226607	0.233106	0.0221113	0.00179638	0.126169	0.0344217	0.00483436	0.175622	0.173773	0.217361	0.0964495	0.0338934	0.00390976	0.184102	0.0146352	0.178502	0.116923	0.00911396	0.195567	0.183996	0.0239869	0.274845	0.238416	0.0310403	0.0570349	0.00470228	0.00221905	0.00483436	0.111349	0.186876	0.0118614	0.0508269	0.1617	0.0332858	0.160194	0.216225	0.0711153	0.174037	0.260633	0.0386221	0.217705	0.191393	0.152481	0.0145559	0.211999	0.105379	0.11333
d__Bacteria;p__Proteobacteria	0.00163787	0.00557405	0.00266815	0.00829503	0.00134728	0.0013737	0.00612881	0.0013737	0.0019813	0.0058118	0.00742326	0.00414751	0.00280023	0.00240397	0.000554763	0.00475511	0.000264173	0.00179638	0.00118878	0.000660432	0.016273	0.00179638	0.00140012	0.00705342	0.0107783	0.00132086	0.00150579	0.00361917	0.000475511	0.000105669	0.00243039	0.00451736	0.000132086	0.000766101	0.00221905	0.000924605	0.00306441	0.00589106	0.00385692	0.0076346	0.00808369	0.00250964	0.00420035	0.00760818	0.00264173	0.000818936	0.00414751	0.00171712	0.00594389
d__Bacteria;__	7.92519e-05	0	5.28346e-05	5.28346e-05	5.28346e-05	0.000211338	2.64173e-05	5.28346e-05	5.28346e-05	0	0.000105669	0	0.000184921	0	0	5.28346e-05	7.92519e-05	0.000132086	0.000132086	0	0	0	5.28346e-05	0.000105669	0.000158504	5.28346e-05	0	5.28346e-05	0	0.000105669	5.28346e-05	0	0.000105669	5.28346e-05	0	7.92519e-05	5.28346e-05	0.000158504	5.28346e-05	0.000211338	7.92519e-05	5.28346e-05	5.28346e-05	0	0	0	0	0.000158504	0.000158504
d__Bacteria;p__Fusobacteriota	0.000211338	0	0	0	0	0	0	0	7.92519e-05	0	0	0	0	0	0	0	0	0	2.64173e-05	0	0	5.28346e-05	0	0	0	0	0	0	0	0	0	0	0	0	0	0	0	0	0	0	0	0	0	0	0	0	0	0	0
d__Bacteria;p__Deferribacterota	0.00388334	0.000132086	0.00124161	0.000343425	0.0111481	0.0644053	0.00190204	0.0162466	0.0041211	5.28346e-05	0.00116236	0.00192846	0.00221905	0.000554763	0.00980081	0.00182279	0.00129445	0.00105669	0.0027474	0.0610239	2.64173e-05	0.00126803	0.00113594	0.000634015	0.00322291	0.0313573	0.00319649	0.0125746	0.00774027	0.0563745	0.000845353	0.00110953	0.1081	0.0201564	0.000924605	5.28346e-05	0.000686849	0.00132086	0.0195224	0.000501928	0.00100386	0.00287948	0.0105933	0.000475511	0.0342632	0.00686849	0.00029059	0.00314366	0.000686849
[truncated: 51 more columns]

## Sheet: genus
#OTU ID	183043	182053	183045	183004	183054	183073	183024	183058	183079	182049	183006	183069	183022	183074	183016	183065	183032	183047	183039	183060	182054	182050	183017	183042	183028	183075	183014	183018	183076	183019	183009	183007	183015	183013	183026	183071	183029	183066	183011	183010	183023	183078	183044	182063	182044	183034	182046	183021	183030
d__Bacteria;p__Firmicutes;c__Clostridia;o__Peptostreptococcales-Tissierellales;f__Peptostreptococcaceae;__	0	0	0	0	0	0	0	7.92519e-05	0.000237756	0	0	0	0	0.000422677	0	0	0.000105669	0	7.92519e-05	5.28346e-05	0	0	5.28346e-05	0	0	5.28346e-05	0	0	0	0	0	0	0.000158504	2.64173e-05	0	0	0	0	5.28346e-05	0	0	0.000501928	0	0	0	0.000105669	0	0	0
d__Bacteria;p__Bacteroidota;c__Bacteroidia;o__Bacteroidales;f__Muribaculaceae;g__Muribaculaceae	0.452502	0.575289	0.521926	0.510858	0.0868336	0.16738	0.499155	0.19451	0.227294	0.570587	0.523274	0.571195	0.471998	0.306176	0.191314	0.515428	0.193797	0.503302	0.126143	0.088947	0.542981	0.466318	0.268928	0.486052	0.516801	0.117504	0.140778	0.137132	0.125059	0.209383	0.511571	0.505706	0.0155598	0.0540498	0.483119	0.222143	0.523538	0.508031	0.0477625	0.540577	0.458366	0.281291	0.533788	0.490516	0.508321	0.264754	0.50037	0.39227	0.525942
d__Bacteria;p__Firmicutes;c__Clostridia;o__Oscillospirales;__;__	5.28346e-05	0	0	0	0	5.28346e-05	0	0	5.28346e-05	0	0	0	0.000105669	2.64173e-05	5.28346e-05	0	0	0	5.28346e-05	5.28346e-05	0	0	0	0	0	0	5.28346e-05	7.92519e-05	5.28346e-05	0.000105669	0	0	0.000105669	0	5.28346e-05	5.28346e-05	5.28346e-05	0	0.000105669	5.28346e-05	0.000105669	0.000105669	0	0	0	5.28346e-05	0	5.28346e-05	0
d__Bacteria;p__Firmicutes;c__Clostridia;o__Lachnospirales;f__Lachnospiraceae;g__[Eubacterium]_oxidoreducens_group	0.000105669	0	0	0.000105669	0.00029059	0.000184921	2.64173e-05	0.000237756	0.000158504	5.28346e-05	0	7.92519e-05	0.000343425	0.000184921	0.000211338	5.28346e-05	0.000264173	2.64173e-05	0.000158504	0.000317007	0	0	0.000343425	0	5.28346e-05	0.000211338	2.64173e-05	0.000449094	0.000317007	0.000660432	0.000158504	0.000105669	0.000422677	0.000264173	0.000158504	0.000237756	0.000132086	0	0.000528346	0	5.28346e-05	0.000184921	0	0	0	0.000343425	0	0.000132086	0.000132086
d__Bacteria;p__Firmicutes;c__Clostridia;o__Lachnospirales;f__Lachnospiraceae;__	0.0524647	0.0551593	0.0503513	0.0497173	0.274053	0.295979	0.0569557	0.126777	0.178713	0.0438791	0.0775876	0.0584879	0.138427	0.132403	0.139853	0.0433772	0.0985101	0.0648016	0.0559518	0.251572	0.0275268	0.117742	0.131585	0.0740741	0.0562424	0.136525	0.226555	0.171105	0.150103	0.20978	0.0792254	0.0786971	0.274449	0.199873	0.120489	0.167486	0.0940984	0.0369842	0.182623	0.0837428	0.0667829	0.123791	0.0311724	0.0487399	0.0652243	0.0801765	0.1081	0.164448	0.0637185
d__Bacteria;p__Bacteroidota;c__Bacteroidia;o__Bacteroidales;f__Bacteroidaceae;g__Bacteroides	0.00739684	0.00710625	0.0131558	0.00877054	0.0332065	0.0561632	0.00298515	0.0230359	0.0207904	0.00528346	0.00575897	0.00359275	0.00673641	0.0305648	0.143948	0.00570613	0.0299308	0.00528346	0.1878	0.0269456	0.0171184	0.00356633	0.0920378	0.00602314	0.00520421	0.0103027	0.122444	0.117742	0.0131558	0.0917208	0.0122048	0.00567972	0.0280023	0.104718	0.0139747	0.0416601	0.00343425	0.00644582	0.184895	0.00766101	0.0106462	0.0304591	0.0058118	0.0150314	0.00417393	0.0739948	0.00554763	0.00163787	0.0142918
d__Bacteria;p__Firmicutes;c__Clostridia;o__Lachnospirales;f__Lachnospiraceae;g__Lachnospiraceae_NK4A136_group	0.0626618	0.00874412	0.0272362	0.0408675	0.12292	0.069451	0.128837	0.16989	0.0659375	0.0565858	0.0655413	0.0136049	0.0703757	0.0624769	0.0976647	0.040577	0.11156	0.0708776	0.0885243	0.0590162	0.0497173	0.0897659	0.0516458	0.0160089	0.0343425	0.202911	0.0344217	0.0747873	0.175807	0.0539177	0.0995932	0.0803614	0.0453321	0.0339726	0.0669942	0.145163	0.0184657	0.0379881	0.0304855	0.0337613	0.0354784	0.0327046	0.0268135	0.0582765	0.0848523	0.109051	0.0536535	0.127569	0.0438263
d__Bacteria;p__Bacteroidota;c__Bacteroidia;o__Bacteroidales;f__Rikenellaceae;g__SP3-e08	0	0	0	0	5.28346e-05	2.64173e-05	2.64173e-05	0	2.64173e-05	0	0	0	0	0	5.28346e-05	0	5.28346e-05	0	0	0	0	0	0	0	5.28346e-05	0.000105669	0	5.28346e-05	0	0	0	0	0	0	0	0.000105669	0	0	5.28346e-05	0	5.28346e-05	0	0	0	0	0	0	5.28346e-05	0
d__Bacteria;p__Bacteroidota;c__Bacteroidia;o__Bacteroidales;f__Tannerellaceae;g__Tannerellaceae	0.00124161	0.000713267	0.00174354	0.0022983	0.0133407	0.00721192	0.00116236	0.00515137	0.00420035	0.00161145	0.00190204	0.00113594	0.00269456	0.00966873	0.0808105	0.00211338	0.00945739	0.00163787	0.104797	0.00240397	0.00280023	0.0013737	0.0385957	0.00134728	0.0019813	0.00937814	0.0352935	0.0505627	0.00483436	0.0246209	0.00124161	0.00330216	0.020447	0.0574312	0.00176996	0.0109896	0.00211338	0.00142653	0.0926983	0.00206055	0.00243039	0.00686849	0.00124161	0.00282665	0.00118878	0.0093253	0.00306441	0.00147937	0.00155862
d__Bacteria;p__Actinobacteriota;c__Coriobacteriia;o__Coriobacteriales;f__Atopobiaceae;g__Coriobacteriaceae_UCG-002	0.00187563	0.000475511	0.00155862	0.00058118	0.000501928	0.00211338	0.000924605	0.00364559	0.00512495	0.00140012	0.000792519	0.0100122	0.000607598	0.0133936	0.00110953	0.0127067	0.00256248	0.00507212	0.00729117	0.000898188	0.0139747	0.00195488	0.00211338	0.012152	0.000898188	0.000766101	0.00174354	0.00195488	0.00847995	0.000951022	7.92519e-05	0.000184921	0.000634015	0.00192846	0.000237756	0.0029059	0	0.00338141	0.00206055	0.000951022	0.000501928	0.0284514	0.00560046	0.00155862	0.00150579	0.00343425	0.00295874	7.92519e-05	0.000422677
d__Bacteria;p__Firmicutes;c__Clostridia;o__Clostridia_vadinBB60_group;f__Clostridia_vadinBB60_group;g__Clostridia_vadinBB60_group	0.00713267	0.00184921	0.00235114	0.0048872	0.00150579	0.00190204	0.0115444	0.00554763	0.00243039	0.0019813	0.00169071	0.00266815	0.00665716	0.00729117	0.00721192	0.00203413	0.00874412	0.00573255	0.00898188	0.000898188	0.00145295	0.00417393	0.00766101	0.00306441	0.00227189	0.00306441	0.00684208	0.0106197	0.00346066	0.00499287	0.00116236	0.00237756	0.00430602	0.000184921	0.00272098	0.00523062	0.00829503	0.00126803	0.00494003	0.00377767	0.000845353	0.00280023	0.00200771	0.00245681	0.007027	0.00353992	0.00330216	0.0076346	0.00221905
d__Bacteria;p__Firmicutes;c__Clostridia;o__Lachnospirales;f__Lachnospiraceae;g__uncultured	0.00163787	0.00134728	0.00272098	0.00486078	0.0476304	0.0157711	0.00829503	0.0584879	0.0721192	0.00171712	0.00324933	0.00375125	0.00665716	0.0115444	0.0580916	0.00211338	0.0803878	0.00224547	0.023168	0.0959212	0.000686849	0.00343425	0.0540762	0.00124161	0.00385692	0.0339726	0.056533	0.0497966	0.0760025	0.0679453	0.0441697	0.00523062	0.114043	0.113198	0.0115708	0.019813	0.0337349	0.000317007	0.0537328	0.00470228	0.0138955	0.0228774	0.00203413	0.0029059	0.00644582	0.0792254	0.00179638	0.00739684	0.0136577
d__Bacteria;p__Firmicutes;c__Clostridia;o__Oscillospirales;f__Oscillospiraceae;g__Intestinimonas	0.00105669	0	0.000475511	0.000317007	0.00409468	0.00145295	2.64173e-05	0.0101442	0.0155598	0.000105669	0.000422677	0.000634015	0.000317007	0.0022983	0.00100386	5.28346e-05	0.0029059	0.000132086	0	0.00332858	2.64173e-05	0	0	2.64173e-05	0.000132086	0.0048872	0.000369842	0	0.0160089	0	0.000264173	0.000739684	0	0	0.000132086	0.00425318	0	0.000607598	5.28346e-05	0.000528346	0.000184921	0.00422677	0	0.000713267	0.00800444	0.0109896	0	0.000343425	0
d__Bacteria;p__Firmicutes;c__Clostridia;o__Oscillospirales;f__Oscillospiraceae;__	0.0114123	0.00438527	0.00599672	0.00729117	0.0750251	0.0835843	0.0123633	0.071855	0.0866223	0.00462303	0.00995932	0.00441169	0.012469	0.0507476	0.0598616	0.00776668	0.112617	0.00884979	0.0533101	0.118957	0.00388334	0.007027	0.0719079	0.00805727	0.00668357	0.131902	0.0700322	0.0809162	0.121467	0.0689491	0.0198658	0.0127331	0.122867	0.0701643	0.0142389	0.0903471	0.0142653	0.00301157	0.0951551	0.00818936	0.00507212	0.079516	0.0042796	0.0091668	0.00610239	0.0783537	0.00570613	0.0255455	0.0107783
d__Bacteria;p__Verrucomicrobiota;c__Verrucomicrobiae;o__Verrucomicrobiales;f__Akkermansiaceae;g__Akkermansia	0.218709	0.228483	0.226607	0.233106	0.0221113	0.00179638	0.126169	0.0344217	0.00483436	0.175622	0.173773	0.217361	0.0964495	0.0338934	0.00390976	0.184102	0.0146352	0.178502	0.116923	0.00911396	0.195567	0.183996	0.0239869	0.274845	0.238416	0.0310403	0.0570349	0.00470228	0.00221905	0.00483436	0.111349	0.186876	0.0118614	0.0508269	0.1617	0.0332858	0.160194	0.216225	0.0711153	0.174037	0.260633	0.0386221	0.217705	0.191393	0.152481	0.0145559	0.211999	0.105379	0.11333
d__Bacteria;p__Firmicutes;c__Bacilli;o__Erysipelotrichales;f__Erysipelatoclostridiaceae;g__Erysipelatoclostridium	0.00113594	0.00507212	0.00272098	0.00179638	0.0218207	0.00472869	0.00105669	0.00343425	0.007027	0.00221905	0.00224547	0.00258889	0.00116236	0.0318857	0.00348708	0.00187563	0.00602314	0.00219263	0.0455434	0.00314366	0.00097744	0.00097744	0.00486078	0.00282665	0.00100386	0.0108575	0.0099329	0.0180958	0.00287948	0.0048872	0.000898188	0.00494003	0.00235114	0.00594389	0.00118878	0.0050457	0.000713267	0.00171712	0.0117293	0.00430602	0.00116236	0.0108575	0.00145295	0.000792519	0.00182279	0.007027	0.000951022	0.00266815	0.000132086
d__Bacteria;p__Firmicutes;c__Bacilli;o__RF39;f__RF39;g__RF39	0.00224547	0.00388334	0.00243039	0.00169071	0.00087177	0.00105669	0.00108311	0.00097744	0.00103027	0.00330216	0.0015322	0.00269456	0.00324933	0.000924605	0.000501928	0.00343425	0.00179638	0.00322291	0.000449094	0.000792519	0.000607598	0.00243039	0.000528346	0.00266815	0.00140012	0.00147937	0.000660432	0.000554763	0.000924605	0.000845353	0.00224547	0.00303799	0.00113594	0.000660432	0.00140012	0.000951022	0.00150579	0.00385692	0.00129445	0.00383051	0.00324933	0.00124161	0.00195488	0.00179638	0.00029059	0.000317007	0.00134728	0.0012152	0.00430602
d__Bacteria;p__Firmicutes;c__Clostridia;o__Clostridia_UCG-014;f__Clostridia_UCG-014;g__Clostridia_UCG-014	0.0289005	0.0398373	0.0647752	0.0405505	0.012152	0.00668357	0.0372484	0.0029059	0.00710625	0.0508004	0.034184	0.0263909	0.0402864	0.0136313	0.000713267	0.0574576	0.0136049	0.0289005	0.0309082	0.000634015	0.0474983	0.0246473	0.0164844	0.0399429	0.0350029	0.000898188	0.00132086	0.000818936	0.00393618	0.00124161	0.0392033	0.0233793	0.000317007	0.000132086	0.026523	0.00623448	0.0416601	0.10736	0.0056533	0.0382258	0.074259	0.00449094	0.0393882	0.0650658	0.0151635	0.00375125	0.0285835	0.0227453	0.115338
d__Bacteria;p__Firmicutes;c__Clostridia;__;__;__	5.28346e-05	0.000105669	0.000105669	5.28346e-05	0.000158504	0.000211338	7.92519e-05	0.000554763	0.000317007	0.000158504	0.000132086	0	0.000369842	0.000369842	0.000369842	0.000132086	0.000237756	0.000158504	0.000132086	0.000449094	0	5.28346e-05	0.000501928	7.92519e-05	0.000132086	5.28346e-05	0.00029059	0.000211338	0.00029059	0.000501928	0.000211338	0.000449094	0.000317007	0.000317007	0.000449094	0.000132086	0.000184921	0.000132086	0.000237756	5.28346e-05	0.00029059	0.000237756	5.28346e-05	0.000158504	0	0.00029059	0	0.000317007	5.28346e-05
d__Bacteria;p__Firmicutes;c__Clostridia;o__Lachnospirales;f__Lachnospiraceae;g__Shuttleworthia	0	5.28346e-05	0	0	0.00525704	0.00269456	5.28346e-05	0.00414751	0.00250964	0	0	0	0	0.00285307	0.000343425	0	0.000766101	0	0.00029059	0.0012152	0	0	0.00118878	0	0	0.00758176	0.00187563	0.00187563	0.00369842	0.0015322	0	0	0.00264173	0.00216622	0	0.00340783	0	0	0.00147937	0	0	0.00235114	0	0	2.64173e-05	0.000739684	0	5.28346e-05	0
d__Bacteria;p__Firmicutes;c__Clostridia;o__Oscillospirales;f__Ruminococcaceae;g__uncultured	0.00353992	0.000713267	0.00184921	0.00280023	0.0160881	0.0275268	0.00348708	0.0149258	0.0263909	0.000607598	0.00118878	0.00184921	0.00438527	0.010699	0.0196809	0.00176996	0.0249643	0.00327574	0.00739684	0.0201036	0.00058118	0.00142653	0.0147937	0.0013737	0.00100386	0.0436678	0.0239341	0.0173826	0.0221905	0.0147144	0.00200771	0.00176996	0.0332594	0.0275004	0.00187563	0.0222434	0.00140012	0.000634015	0.0241718	0.00126803	0.00110953	0.0145031	0.00158504	0.0027474	0.00306441	0.0192846	0.000766101	0.00446452	0.00155862
d__Bacteria;p__Bacteroidota;c__Bacteroidia;o__Bacteroidales;f__Rikenellaceae;g__Alistipes	0.0400486	0.0236435	0.0128388	0.0245945	0.0167221	0.0520156	0.0345538	0.028108	0.0132879	0.0125746	0.0144767	0.0129709	0.0462303	0.0306441	0.0299836	0.0120727	0.0180694	0.0250172	0.0236435	0.0289533	0.0131822	0.0337085	0.0193375	0.0142389	0.0269985	0.00890263	0.0164051	0.0620278	0.0249115	0.0231415	0.00869129	0.0263645	0.0190469	0.0246209	0.0181487	0.0194695	0.019179	0.0136049	0.0245417	0.0276325	0.00972156	0.0192582	0.0235642	0.0231415	0.0188091	0.0285043	0.0225339	0.0383843	0.0102499
d__Bacteria;p__Firmicutes;c__Clostridia;o__Oscillospirales;f__Ruminococcaceae;g__Candidatus_Soleaferrea	0.000184921	0.000132086	0.000184921	5.28346e-05	0.000739684	0.000264173	7.92519e-05	0.000660432	0.0012152	7.92519e-05	0.000132086	0.000105669	0.000211338	0.000396259	0.000634015	5.28346e-05	0.00118878	0.000105669	0.000184921	0.000237756	0	2.64173e-05	0.00108311	2.64173e-05	2.64173e-05	0.000237756	0.000501928	0.000343425	0.00134728	0.000554763	7.92519e-05	0.000132086	0.000105669	0.000449094	0.000158504	0.000105669	5.28346e-05	0	0	0.000105669	0	0.000554763	7.92519e-05	0	0.000343425	0.000475511	5.28346e-05	0.000184921	5.28346e-05
d__Bacteria;p__Firmicutes;c__Clostridia;o__Lachnospirales;f__Lachnospiraceae;g__Lachnospiraceae_UCG-004	7.92519e-05	0	0.000105669	0	5.28346e-05	0.000211338	0.000105669	5.28346e-05	0.000105669	0	0.000132086	0	0	5.28346e-05	0	2.64173e-05	0	0	5.28346e-05	0.000105669	0	0	2.64173e-05	2.64173e-05	7.92519e-05	5.28346e-05	0.000105669	2.64173e-05	5.28346e-05	5.28346e-05	0.000105669	0.000105669	0	7.92519e-05	0.000184921	7.92519e-05	0	0	0.000132086	0.000158504	5.28346e-05	0	0	0	2.64173e-05	0.000184921	0	0.000105669	0.000105669
d__Bacteria;p__Firmicutes;c__Clostridia;o__Peptococcales;f__Peptococcaceae;g__uncultured	0.0157447	0.00309082	0.00515137	0.00758176	0.0232736	0.00697416	0.00964231	0.0178845	0.0768215	0.0085592	0.00911396	0.00850637	0.00604956	0.0278702	0.0190733	0.010699	0.0881809	0.0116236	0.00937814	0.0335235	0.0105141	0.00253606	0.0318857	0.00647224	0.0117293	0.0212395	0.024436	0.007027	0.0191525	0.0197337	0.00359275	0.00623448	0.0071855	0.0317007	0.0104612	0.0672056	0.00805727	0.00877054	0.00845353	0.0093253	0.00515137	0.0397844	0.00697416	0.00956306	0.00158504	0.0359539	0.00406826	0.0111217	0.0131822
d__Bacteria;p__Firmicutes;c__Clostridia;o__Oscillospirales;f__Butyricicoccaceae;g__Butyricicoccus	0.000422677	0.000686849	0.00029059	0.00132086	0.00058118	0.000501928	0.00258889	0.000501928	0.000317007	0.000449094	0.000369842	0.000211338	0.00097744	0.000237756	0.000528346	0.000818936	0.000713267	0.000713267	0	0.00184921	7.92519e-05	0.000369842	0.000792519	0.000369842	0.000396259	0.000422677	0.000211338	0.000211338	0.000317007	0.00029059	0.00200771	0.000898188	7.92519e-05	0.00097744	0.0022983	0.000105669	0.00134728	0.000132086	0.000132086	0.00142653	0.000422677	0.000184921	0.000713267	0.00110953	0.000554763	0.000369842	0.000369842	0.00496645	0.000818936
d__Bacteria;p__Firmicutes;c__Clostridia;o__Oscillospirales;f__Ruminococcaceae;g__Paludicola	0.000237756	0.000237756	0.000264173	0.000211338	0	0	0.000132086	0	0.000158504	0.000158504	2.64173e-05	7.92519e-05	0.000237756	0.000105669	0	0.000343425	0.00140012	0.000237756	0	0.000105669	5.28346e-05	0.000132086	0	0	7.92519e-05	0.000369842	0	0	0	0	5.28346e-05	0.000105669	0	0	0.000343425	7.92519e-05	2.64173e-05	0.000158504	0	0	5.28346e-05	0	0.000105669	0.00029059	0.000317007	0.000105669	0.00029059	0.000184921	7.92519e-05
d__Bacteria;p__Firmicutes;c__Clostridia;o__Oscillospirales;f__Ruminococcaceae;__	0.000184921	0.000739684	5.28346e-05	0.000132086	0.00599672	0.0042796	0.000501928	0.00280023	0.00684208	0.000237756	0.000105669	0.000211338	0.000528346	0.00132086	0.00546838	0.000264173	0.00459661	0.000211338	0.000818936	0.0029059	0.000158504	2.64173e-05	0.00356633	0.000237756	0.000343425	0.00486078	0.00224547	0.00937814	0.00618165	0.00311724	0.000264173	0.000158504	0.00356633	0.0041211	0.000158504	0.0015322	0	5.28346e-05	0.0035135	0.000317007	0.000132086	0.00327574	0.000184921	5.28346e-05	0.000554763	0.00256248	0.000237756	7.92519e-05	0.000211338
d__Bacteria;p__Firmicutes;c__Clostridia;o__Oscillospirales;f__Ruminococcaceae;g__[Eubacterium]_siraeum_group	0.00348708	0.000501928	0	0.000105669	0	0	0.000105669	0	0	0.00029059	5.28346e-05	0.000132086	0.000369842	0	0	0	0	2.64173e-05	0	0	2.64173e-05	0	0	2.64173e-05	7.92519e-05	0	0	0	0	0	5.28346e-05	7.92519e-05	0	0	0	0	0.00538913	0	0	0.000184921	0	0	0.000264173	0	0.00126803	0	0.000211338	0.00805727	0
d__Bacteria;p__Firmicutes;c__Clostridia;o__Oscillospirales;f__UCG-010;g__UCG-010	0.00105669	0.00116236	0.00171712	0.0013737	0.00219263	0.000951022	0.000369842	0.00692133	0.00353992	0.000924605	0.000713267	0.0019813	0.000634015	0.00929889	0.00293232	0.00129445	0.00884979	0.000501928	0.00237756	0.000554763	0.00108311	0.000607598	0.00523062	0.000713267	0.00105669	0.00126803	0.00314366	0.00058118	0.003355	0.00361917	0.000528346	0.00029059	0.000264173	0.00324933	0.00058118	0.00116236	0.000554763	0.000343425	0.00171712	0.000211338	0.00113594	0.00655149	0.00110953	0.00097744	0.00140012	0.00623448	0.00058118	0.000686849	0.000422677
d__Bacteria;p__Firmicutes;c__Clostridia;o__Lachnospirales;f__Lachnospiraceae;g__GCA-900066575	0.000343425	0.00029059	0.000369842	0.000554763	0.00287948	0.00118878	0.00715908	0.00393618	0.00496645	0.00113594	0.000475511	2.64173e-05	0.000951022	0.00663074	0.00586464	0.000317007	0.00591747	0.000105669	0.022349	0.003672	0.000158504	0.000739684	0.00990648	0.000237756	0.000343425	0.0187299	0.00478153	0.0109896	0.00475511	0.00821578	0.000739684	0.00058118	0.0114387	0.0101971	0.000792519	0.00713267	0.00235114	0.000184921	0.00847995	0.000634015	0.000184921	0.00145295	5.28346e-05	0.000818936	0.00163787	0.00697416	0.000528346	0.000739684	0.000501928
d__Bacteria;p__Proteobacteria;c__Gammaproteobacteria;o__Enterobacterales;f__Enterobacteriaceae;g__Escherichia-Shigella	0	0	0	5.28346e-05	0.00132086	0.00129445	0	0.0013737	0.00192846	0	0.000184921	7.92519e-05	0	0.00240397	0.000554763	0.000184921	0.000264173	7.92519e-05	0.00118878	0.000528346	0.000105669	0	0.00124161	2.64173e-05	5.28346e-05	0.00132086	0.00150579	0.00356633	0.000237756	0.000105669	0	0	0.000132086	0.000554763	0	0.000818936	0	0	0.00385692	7.92519e-05	0	0.00245681	0	0	0.000211338	0.000766101	0	0.000369842	0
d__Bacteria;p__Firmicutes;c__Bacilli;o__Erysipelotrichales;f__Erysipelotrichaceae;__	0.00184921	0.00103027	0.00462303	0.00176996	0.00496645	0.000951022	0.000449094	0.00126803	0.00171712	0.00118878	0.000607598	0.00287948	0.000237756	0.00475511	0.000343425	0.00530987	0.00134728	0.00116236	0.00353992	0.000845353	0.000396259	0.000343425	0.00142653	0.00134728	0.00221905	0.000369842	0.0013737	0.000739684	0.00425318	0.000396259	0.00029059	0.000501928	0.000475511	0.00145295	0.00211338	0.00184921	0.000317007	0.00692133	0.00108311	0.000317007	0.00145295	0.0181487	0.00441169	0.00087177	0.0013737	0.000898188	0.00163787	0.000792519	0.000449094
d__Bacteria;p__Firmicutes;c__Clostridia;o__Oscillospirales;f__Ruminococcaceae;g__Ruminococcus	0	0.00108311	0.0012152	0.0022983	0	0	0.00147937	0	0	0.000237756	7.92519e-05	0.00303799	0.000449094	0	0	0.00105669	5.28346e-05	0.00029059	0	0	0.00179638	0.00171712	5.28346e-05	0.0019813	0.000898188	0	0	0	0	0	0.000211338	2.64173e-05	0	0	0.00211338	0	0.000158504	0.00240397	0	0.000105669	0.000634015	5.28346e-05	0.00940455	0.00100386	0.000317007	0	0.000132086	0.000792519	0.00132086
d__Bacteria;p__Firmicutes;c__Clostridia;o__Peptostreptococcales-Tissierellales;f__Anaerovoracaceae;g__[Eubacterium]_nodatum_group	0.000158504	0.00029059	0.000132086	5.28346e-05	0.00184921	0.000422677	7.92519e-05	0.00124161	0.00100386	2.64173e-05	0.000158504	0.000211338	0.000158504	0.00192846	0.00097744	0.000264173	0.000951022	0.000105669	5.28346e-05	0.000343425	0.000211338	7.92519e-05	0.0012152	5.28346e-05	0.000317007	0.000713267	0.00163787	0.000237756	0.00126803	0.000739684	0.000211338	0.000105669	0.000158504	0.00235114	7.92519e-05	0.000766101	7.92519e-05	0.000237756	0.00116236	0.000158504	0.000211338	0.00353992	0.000237756	0.000237756	0.000184921	0.000449094	0	0	0.000184921
d__Bacteria;p__Firmicutes;c__Negativicutes;o__Veillonellales-Selenomonadales;f__Selenomonadaceae;g__Megamonas	0	0	0	0	0	0	0	0	0	0	0	0	0	0	5.28346e-05	0	0	0	0	0	0	0	0	0	0	0	2.64173e-05	0	0	0	0	0	0	0	0	0	0	0	0	0	0	0	0	0	0	0	0	0	0
d__Bacteria;p__Firmicutes;c__Clostridia;o__Lachnospirales;f__Lachnospiraceae;g__Lachnospiraceae_UCG-006	0.0150579	0.000818936	0.000184921	0.000396259	0.000475511	0.00253606	0.00132086	0.000554763	0.000607598	0.000184921	0.00406826	0.000924605	0.000634015	0.0021398	0.000237756	0.000369842	0.000686849	0.00303799	0.000158504	0.0013737	0	0.00306441	0.000396259	0.000422677	0.000422677	0.00116236	0.000475511	0.000343425	0.000686849	0.000264173	0.00097744	0.00245681	0.00240397	0.000607598	0.000396259	0.00150579	0.000317007	0.000369842	0.000501928	2.64173e-05	0.000317007	0.00116236	0.000475511	0.00150579	0.00250964	0.00058118	0.000422677	0.00665716	0.000739684
d__Bacteria;p__Firmicutes;c__Clostridia;o__Lachnospirales;f__Lachnospiraceae;g__Lachnospiraceae_NC2004_group	0	0	0	0	7.92519e-05	0	0	0	0	0	0	0	0	0	0	0	5.28346e-05	5.28346e-05	5.28346e-05	0	0	0	2.64173e-05	0	0	5.28346e-05	5.28346e-05	0	5.28346e-05	0	0	0	0	0	0	0	2.64173e-05	0	0.000105669	0	0	0	0	0	0	0	0	0	0
d__Bacteria;p__Firmicutes;c__Clostridia;o__Oscillospirales;f__Ruminococcaceae;g__Incertae_Sedis	0.000686849	0.000898188	0.000449094	0.00192846	0.0151107	0.0217414	0.00221905	0.00507212	0.0085592	0.00087177	0.00105669	0.000528346	0.00224547	0.00494003	0.00359275	0.000475511	0.00832145	0.00116236	0.00356633	0.00935172	0.000554763	0.00087177	0.00512495	0.000317007	0.000739684	0.00990648	0.0103027	0.00710625	0.0118614	0.00789877	0.00166429	0.000607598	0.015956	0.00747609	0.00105669	0.0121255	0.0012152	0.000554763	0.00607598	0.000818936	0.000554763	0.012469	0.000422677	0.00145295	0.00145295	0.00737042	0.00192846	0.0022983	0.00147937
d__Bacteria;p__Firmicutes;c__Clostridia;o__Lachnospirales;f__Lachnospiraceae;g__Roseburia	0.00192846	5.28346e-05	0.000924605	0.000343425	0.0156126	0.00924605	0.000766101	0.0190733	0.0162995	0.00385692	0.00124161	0.00124161	0.000554763	0.00414751	0.0171184	0.00179638	0.00523062	0.00129445	0.00406826	0.0231944	0.00311724	0.00306441	0.00948381	0.00390976	0.000264173	0.00525704	0.00610239	0.0155862	0.019311	0.00494003	0.00927247	0.00908755	0.0223754	0.0114651	7.92519e-05	0.00235114	0.00483436	7.92519e-05	0.0129709	0.00169071	0.0048872	0.0102763	0.00184921	0.000845353	0.000686849	0.00324933	0.000369842	0.00132086	0.00467586
d__Bacteria;p__Firmicutes;c__Clostridia;o__Lachnospirales;f__Lachnospiraceae;g__Acetatifactor	0.000792519	0.000422677	0.00087177	0.003672	0.00369842	0.000660432	0.00169071	0.00747609	0.0116236	0.000317007	0.0230359	0.000105669	0.00594389	0.0123105	0.000158504	0.000554763	0.00715908	0.000317007	0.000607598	0.00293232	0.000158504	0.000158504	0.00203413	0.0013737	0.00087177	0.00575897	0.0371691	0.00348708	0.007027	0.00578539	0.00166429	0.00346066	0.0199451	0.00295874	0.0108575	0.00348708	0.00124161	0.000475511	0.00203413	0.00324933	0.00158504	0.00277382	0.000184921	0.00243039	0.000898188	0.0142653	0.000766101	0.0027474	0.0029059
d__Bacteria;p__Firmicutes;c__Clostridia;o__Lachnospirales;f__Lachnospiraceae;g__ASF356	0.000369842	2.64173e-05	0.00058118	0.000554763	0.000924605	0.000211338	0.00425318	0.000264173	0.000264173	0.000184921	0.000898188	7.92519e-05	0.000422677	0.000211338	5.28346e-05	0.000211338	0.000554763	0	5.28346e-05	0.000264173	0.000660432	0.0013737	0.000634015	7.92519e-05	0.000105669	0.00087177	0.000158504	0.00029059	0.000184921	0.000369842	0.000739684	0.00147937	5.28346e-05	0.000105669	0.000739684	0.00029059	0.00118878	5.28346e-05	0.000105669	0.000396259	0	0.000739684	0.000343425	0.00029059	0.000475511	0.000317007	0.000422677	0.00298515	0.000132086
d__Bacteria;p__Bacteroidota;c__Bacteroidia;o__Bacteroidales;f__Prevotellaceae;g__Alloprevotella	0	0	0	0	0	0	0	0	0	0	0	0	0	0	0	0	0	0	0	0	0	0	0	0	7.92519e-05	0	0	0	0	0	0	0	0	0	0	0	0	0	0	0	5.28346e-05	0	0	0	0	0	0	0	0
d__Bacteria;p__Firmicutes;c__Bacilli;o__Lactobacillales;f__Lactobacillaceae;g__Lactobacillus	0.0227981	0.00285307	0.00958948	0.00110953	0.00731759	0.00372484	0.00216622	0.00108311	0.00509854	0.00319649	0.00314366	0.00768743	0.0027474	0.0269456	0.00422677	0.0236699	0.0029059	0.00982723	0.011016	0.00132086	0.0144238	0.0044381	0.00235114	0.00330216	0.00171712	0.00200771	0.00108311	0.00692133	0.0174354	0.00380409	0.00129445	0.00176996	0.00140012	0.00293232	0.000396259	0.00607598	0.0012152	0.00995932	0.00132086	0.00145295	0.00087177	0.0589898	0.0242247	0.00409468	0.000924605	0.00261531	0.00348708	0.00211338	0.00161145
d__Bacteria;p__Firmicutes;c__Clostridia;o__Monoglobales;f__Monoglobaceae;g__Monoglobus	0.00058118	0.000317007	0.00145295	0.00029059	0	0.000554763	0.000317007	0	0.000237756	0.000528346	0.000951022	0.000369842	0.000607598	0.00110953	0	0.00272098	0.000132086	0.00224547	0	5.28346e-05	0.00861204	0.00541554	0	0.000211338	2.64173e-05	0.000184921	0	0	0.000237756	0	0.000343425	0.000713267	0	0	0.000343425	0.000264173	0.000528346	0.000792519	0	0.000317007	0.00100386	0.000422677	0.000369842	0.00713267	0.00665716	2.64173e-05	0.00232472	0.000317007	0.000158504
d__Bacteria;p__Firmicutes;c__Clostridia;o__Oscillospirales;f__Oscillospiraceae;g__Colidextribacter	0.00837428	0.00348708	0.0077931	0.00478153	0.0062609	0.00390976	0.00552121	0.00618165	0.00951022	0.00818936	0.00530987	0.00631373	0.00462303	0.00911396	0.00353992	0.00573255	0.00546838	0.0102763	0.00192846	0.00208697	0.00322291	0.00541554	0.0077931	0.00385692	0.00295874	0.00560046	0.00449094	0.00243039	0.0050457	0.00348708	0.00533629	0.00501928	0.00161145	0.00398901	0.00494003	0.00953664	0.017409	0.00383051	0.00224547	0.00615523	0.00348708	0.0128652	0.00689491	0.0044381	0.00536271	0.00491362	0.00417393	0.00393618	0.00390976
d__Bacteria;p__Proteobacteria;c__Gammaproteobacteria;o__Burkholderiales;f__Sutterellaceae;g__Parasutterella	0.00163787	0.00557405	0.00266815	0.00816294	0	0	0.00612881	0	0	0.0058118	0.00723834	0.00398901	0.00280023	0	0	0.00451736	0	0.00161145	0	0	0.0161674	0.00179638	0	0.007027	0.0106462	0	0	5.28346e-05	0	0	0.00237756	0.00451736	0	0	0.00211338	0	0.00298515	0.00578539	0	0.00755534	0.00808369	0	0.00414751	0.00752893	0.00240397	0	0.00414751	0.00132086	0.00589106
d__Bacteria;p__Firmicutes;c__Clostridia;o__Lachnospirales;f__Lachnospiraceae;g__Lachnospiraceae_UCG-001	7.92519e-05	0	0.000237756	0.00171712	0	0	0.000924605	0	0	0.000184921	5.28346e-05	0.000369842	0.000317007	0	0	0.000158504	0	0.000105669	0	0	0	0.00100386	0	0	0.000607598	0	5.28346e-05	0	0	0	0	0	0	0	0.00142653	0	0.000264173	0.000369842	0	0.00029059	0	0	0.000158504	0.000158504	0	0	0	0.000660432	0.000317007
d__Bacteria;p__Firmicutes;c__Clostridia;o__Oscillospirales;f__Oscillospiraceae;g__Papillibacter	5.28346e-05	0	0	0	0	0.000105669	5.28346e-05	0.000184921	0.000105669	0	5.28346e-05	0	0	0.000237756	0	0	0.000237756	0	0	0.000132086	0	0	5.28346e-05	0	0	0.000237756	7.92519e-05	0	0.000211338	0	0	5.28346e-05	0	0	0	0.000211338	0	0	0	0	0	0	0	0	0	7.92519e-05	0	0	0
d__Bacteria;p__Firmicutes;c__Clostridia;o__Oscillospirales;f__Oscillospiraceae;g__uncultured	0.00240397	0.00097744	0.00433244	0.0050457	0.0499815	0.0236171	0.00491362	0.0454906	0.0211602	0.00309082	0.00237756	0.00256248	0.0173297	0.0165372	0.0402599	0.00346066	0.0500608	0.00567972	0.0171977	0.053812	0.00332858	0.00237756	0.0425054	0.00623448	0.00187563	0.0593596	0.0391768	0.0525968	0.0349237	0.0391504	0.00816294	0.00570613	0.0511967	0.0699794	0.0119406	0.0207904	0.00715908	0.00145295	0.0437999	0.00425318	0.00385692	0.0035135	0.00438527	0.00322291	0.0205526	0.0397316	0.00179638	0.00818936	0.015322
d__Bacteria;p__Firmicutes;c__Bacilli;o__Lactobacillales;f__Lactobacillaceae;g__Ligilactobacillus	0.000607598	0.00243039	0.00142653	0.000501928	0.00319649	0.00134728	0.00097744	0.00406826	0.00174354	0.00261531	0.00118878	0.00425318	0.000818936	0.0116764	0.000369842	0.00879696	0.00224547	0.00158504	0.00161145	0.00237756	0.000951022	0.00182279	0.00132086	0.00145295	0.00097744	0.0012152	0.00142653	0.0019813	0.0015322	0.00129445	0.000422677	0.000951022	0.000924605	0.00200771	0.000211338	0.00361917	0.000396259	0.00219263	0.00277382	0.000924605	0.00058118	0.0118614	0.00176996	0.00287948	0.00295874	0.000660432	0.000264173	0.000713267	0.00108311
d__Bacteria;__;__;__;__;__	7.92519e-05	0	5.28346e-05	5.28346e-05	5.28346e-05	0.000211338	2.64173e-05	5.28346e-05	5.28346e-05	0	0.000105669	0	0.000184921	0	0	5.28346e-05	7.92519e-05	0.000132086	0.000132086	0	0	0	5.28346e-05	0.000105669	0.000158504	5.28346e-05	0	5.28346e-05	0	0.000105669	5.28346e-05	0	0.000105669	5.28346e-05	0	7.92519e-05	5.28346e-05	0.000158504	5.28346e-05	0.000211338	7.92519e-05	5.28346e-05	5.28346e-05	0	0	0	0	0.000158504	0.000158504
d__Bacteria;p__Firmicutes;c__Clostridia;o__Peptostreptococcales-Tissierellales;f__Peptostreptococcaceae;g__Asaccharospora	0	0	0	0	0	0	0	0	0	0	0	0	0	0	0	0	0	0	0	0	0	0	5.28346e-05	0	0	0	2.64173e-05	0	5.28346e-05	0	0	0	0	0	0	0	0	0	5.28346e-05	0	0	0	0	0	0	0	0	0	0
d__Bacteria;p__Proteobacteria;c__Gammaproteobacteria;o__Burkholderiales;f__Sutterellaceae;g__Sutterella	0	0	0	7.92519e-05	0	0	0	0	0	0	0	0	0	0	0	0	0	0	0	0	0	0	0	0	7.92519e-05	0	0	0	5.28346e-05	0	0	0	0	0	0.000105669	0	7.92519e-05	0	0	0	0	5.28346e-05	0	0	0	0	0	0	5.28346e-05
d__Bacteria;p__Firmicutes;c__Bacilli;o__Lactobacillales;f__Enterococcaceae;g__Enterococcus	0	0	0	0	0	0.000158504	0	0.000184921	0.000237756	0	0	0	0	5.28346e-05	0	0	0	0	7.92519e-05	0	0	0	0	0	0	0	0.000132086	0	0.000105669	0	0	0	0	0	0	5.28346e-05	0	0	2.64173e-05	0	0	0	0	0	0	0	0	0	0
d__Bacteria;p__Bacteroidota;c__Bacteroidia;o__Bacteroidales;__;__	0	0	0	0	0	0	0	0	5.28346e-05	0	2.64173e-05	0	0	0	5.28346e-05	0	0	0	5.28346e-05	0	0	0	0	0.000105669	5.28346e-05	0	0	0	0	0	0	5.28346e-05	5.28346e-05	0	7.92519e-05	0	0	0	0	0	0	0	0	0	0	0	0	7.92519e-05	5.28346e-05
d__Bacteria;p__Firmicutes;c__Clostridia;o__Lachnospirales;f__Lachnospiraceae;g__[Eubacterium]_xylanophilum_group	0.00219263	0.000211338	0.000528346	0.00087177	0.000501928	0.00414751	7.92519e-05	0	0.0021398	0.0012152	0.000686849	0.000184921	0	0.0012152	0	0.000132086	0.000951022	0.00132086	0.0019813	0	0.000343425	0.00280023	0.000211338	5.28346e-05	0.000264173	0.0013737	0.000686849	5.28346e-05	0	0	0.000660432	0.000739684	0.000396259	0	0.000845353	0.0035135	0.000396259	0.000501928	0	7.92519e-05	0.000396259	0	0.000449094	0.00126803	0.00124161	0.000713267	0	0	0.000634015
d__Bacteria;p__Firmicutes;c__Clostridia;o__Oscillospirales;f__Ruminococcaceae;g__UBA1819	0.00142653	0.000634015	0.000343425	0.000739684	0.000105669	0	0.000634015	2.64173e-05	0.000105669	0.000264173	0.000845353	0.000132086	0.000713267	0.000105669	0	0.000105669	0.000211338	0.00295874	0	2.64173e-05	2.64173e-05	0.00029059	5.28346e-05	0.000343425	0.000158504	0.000132086	0.000211338	0	0.000105669	0	0.000264173	0.000343425	0	0	0.000343425	5.28346e-05	0.000237756	0.000132086	0	0.000264173	0.000396259	0.000158504	0.000237756	0.000132086	0.000951022	0.000132086	0.000132086	0.0019813	0.000184921
d__Bacteria;p__Bacteroidota;c__Bacteroidia;o__Bacteroidales;f__Prevotellaceae;g__Prevotella_9	0	0	0	0	0	0	7.92519e-05	0	0	2.64173e-05	0	0	0.000184921	0	0	0	0.000132086	0	0	0	2.64173e-05	0	0	0	0	5.28346e-05	0.000105669	0	0	0	0	0	0	0	0.00058118	0	0	0	0	0	0	0	0	7.92519e-05	0	7.92519e-05	7.92519e-05	0.00029059	0
d__Bacteria;p__Actinobacteriota;c__Coriobacteriia;o__Coriobacteriales;f__Eggerthellaceae;g__Enterorhabdus	0.000211338	0.00103027	0.00087177	0.000211338	0.000713267	0.000739684	7.92519e-05	0.00150579	0.00097744	0.000343425	0.000132086	0.000951022	5.28346e-05	0.0013737	0.000211338	0.000713267	0.000237756	0.00103027	7.92519e-05	0.000184921	0.000607598	0.00058118	0.000739684	0.000898188	0.000211338	0.000422677	0.000343425	0.00100386	0.00118878	0.000501928	0.000237756	0.000422677	0.000211338	0.000528346	0.000158504	0.00097744	5.28346e-05	0.000634015	0.000422677	0.000158504	0.000105669	0.00142653	0.000951022	0.00058118	0.000766101	0.000449094	0.000211338	2.64173e-05	0.000132086
d__Bacteria;p__Firmicutes;c__Clostridia;o__Lachnospirales;f__Lachnospiraceae;g__Lachnospira	0	0	0	2.64173e-05	0	0	0	0	0	0	0	0	0	0	0	0	0	0	0	0	0	0	0	0	0	0	0	0	0	0	0	0	0	0	0	0	5.28346e-05	0	0	0	0	5.28346e-05	0	0	0	0	0	0	0
d__Bacteria;p__Actinobacteriota;c__Coriobacteriia;o__Coriobacteriales;__;__	5.28346e-05	0	0	0	0	0	0	0	0	0	0	0	0	0	0	0	0	0	0	0	2.64173e-05	0	0	0	0	0	0	0	0	0	0	0	0	0	0	0	0	0	0	0	0	0	0	0	0	0	0	0	0
d__Bacteria;p__Firmicutes;c__Clostridia;o__Peptostreptococcales-Tissierellales;f__Peptostreptococcaceae;g__[Eubacterium]_tenue_group	0	0	0	0	0	0	0	0	0	0	0	0	0	0	0	0	0	0	0	0	0	0	0	0	0	7.92519e-05	0	0	0	2.64173e-05	0	0	0	0	0	0	0	0	0	0	0	5.28346e-05	0	0	0	0	0	0	0
d__Bacteria;p__Firmicutes;c__Bacilli;o__Erysipelotrichales;f__Erysipelotrichaceae;g__Holdemanella	0	0	0	0	0	0	0	0	0	0	0	0	0	0	0	0	0	0	0	0	0	0	0	0	0	0	0	0	0	0	0	0	0.000132086	0	0	0	0	0	0	0	0	0	0	0	0	0	0	0	0
d__Bacteria;p__Firmicutes;c__Bacilli;o__Erysipelotrichales;f__Erysipelotrichaceae;g__uncultured	0	0.000422677	0.000449094	0.000317007	0.000211338	0	0.000369842	0	0	0.00113594	0.000528346	0.00113594	0.00058118	0	0.000105669	0.000951022	7.92519e-05	0.000105669	0	0	5.28346e-05	7.92519e-05	0.00208697	0.000343425	0.000396259	0.000132086	0	0.0027474	0	0.00280023	0.000713267	0.000132086	0	7.92519e-05	0.000237756	0	0.000634015	0	2.64173e-05	0.000211338	0.000158504	5.28346e-05	0.000686849	0.00097744	2.64173e-05	0	0.000184921	0.000317007	0.000264173
d__Bacteria;p__Firmicutes;c__Clostridia;o__Lachnospirales;f__Lachnospiraceae;g__Lachnospiraceae_FCS020_group	0.000158504	0.000105669	7.92519e-05	0.000317007	7.92519e-05	5.28346e-05	0	0.000132086	0.000264173	0	0.000158504	0.000132086	0.000237756	0.000132086	0	0.000184921	0.000422677	0.000158504	7.92519e-05	0.000105669	0	0.000105669	0.000158504	7.92519e-05	0.000184921	0.000211338	0.000132086	0.000317007	0.000132086	0.000211338	0	2.64173e-05	0.00029059	0.000237756	0.000369842	5.28346e-05	0.000105669	0	0.000132086	0.000369842	0	0	0	5.28346e-05	5.28346e-05	0	7.92519e-05	0.000237756	0.000158504
d__Bacteria;p__Firmicutes;c__Clostridia;o__Oscillospirales;f__Ruminococcaceae;g__Faecalibacterium	7.92519e-05	0	0	0	0	0	0.000158504	0	0	5.28346e-05	0	0	7.92519e-05	0	0	0	0.000132086	0	0.000105669	0	0.000105669	7.92519e-05	0.000158504	0	0	0.000105669	0	0	0	0.000211338	0.000105669	0	5.28346e-05	0	5.28346e-05	0	5.28346e-05	0	0.000105669	0.000105669	0.000105669	7.92519e-05	0	0.000105669	0	2.64173e-05	5.28346e-05	7.92519e-05	0
d__Bacteria;p__Firmicutes;c__Negativicutes;o__Acidaminococcales;f__Acidaminococcaceae;g__Phascolarctobacterium	0	0	0	0	0	0	0	0	0	0	7.92519e-05	0	0	0.000105669	0	0	0	0	0	0	0	0	0	0	0	0	0	5.28346e-05	0	0	0	0	0	0	0	0	0	0	0	5.28346e-05	0	0.000132086	5.28346e-05	0	0	0	0	0	0
d__Bacteria;p__Firmicutes;c__Clostridia;o__Oscillospirales;f__Ruminococcaceae;g__Angelakisella	0	0	0	0	0	0	0	0	0	0	0	0	0	0	0	0	0	0	0	0	0	0	0	0	0	0	0	0	0	0	0	0	0	0	0	0	0	0	0	0	0	0	0	0	0	0	0	0	0
d__Bacteria;p__Firmicutes;c__Bacilli;o__Erysipelotrichales;f__Erysipelotrichaceae;g__Turicibacter	0	0	0	0	0	0	0.000739684	0	0	0	0	0.000105669	5.28346e-05	0	0	0.00166429	0	0.000317007	0	0	0.00208697	0	0	0.000317007	0.000422677	0	0	0	0	0	0	0	0	0	0	0	0	0	0	0.00158504	0	0	0.00169071	0.000449094	7.92519e-05	0	0.00118878	0	0
d__Bacteria;p__Firmicutes;c__Clostridia;o__Lachnospirales;f__Lachnospiraceae;g__Marvinbryantia	0.000105669	0.000501928	5.28346e-05	0.000211338	7.92519e-05	5.28346e-05	0.000264173	5.28346e-05	0	0	0.00147937	0.000818936	0.000184921	7.92519e-05	0	0.000317007	0.000105669	0.000343425	0	0	0.00103027	0.000158504	2.64173e-05	0	0.000528346	0	5.28346e-05	0	0	0	0.000317007	0	0	0	0.000132086	0	0.003672	5.28346e-05	5.28346e-05	0.00103027	0	2.64173e-05	0.000475511	2.64173e-05	0.00029059	0	0.000264173	0.000422677	0.000264173
d__Bacteria;p__Proteobacteria;c__Gammaproteobacteria;o__Burkholderiales;f__Comamonadaceae;g__Aquabacterium	0	0	0	0	0	0	0	0	0	0	0	5.28346e-05	0	0	0	5.28346e-05	0	0.000105669	0	7.92519e-05	0	0	0	0	0	0	0	0	0.000105669	0	5.28346e-05	0	0	5.28346e-05	0	7.92519e-05	0	7.92519e-05	0	0	0	0	0	2.64173e-05	0	0	0	0	0
d__Bacteria;p__Firmicutes;c__Clostridia;o__Lachnospirales;f__Lachnospiraceae;g__A2	0	5.28346e-05	7.92519e-05	5.28346e-05	0.00295874	0.000184921	0	0.00414751	0.000501928	5.28346e-05	5.28346e-05	0.000132086	0.000211338	0	0	0.000132086	0.000660432	2.64173e-05	0.000264173	0.000924605	0	2.64173e-05	5.28346e-05	0	0.000132086	0.00232472	0.000449094	0	0.00324933	5.28346e-05	0.000105669	0.000105669	0	0.000132086	0.000237756	0.000554763	0.000158504	0	5.28346e-05	0.000132086	0	0.00163787	0	0.000264173	0	0.00118878	2.64173e-05	2.64173e-05	0.000184921
d__Bacteria;p__Firmicutes;c__Clostridia;o__Oscillospirales;f__Oscillospiraceae;g__Oscillibacter	0.00277382	0.00118878	0.0019813	0.00332858	0.00554763	0.00348708	0.00441169	0.0337613	0.00623448	0.000317007	0.00361917	0.00145295	0.0102499	0.00509854	0.00705342	0.00295874	0.0105933	0.0013737	0.00353992	0.0189148	0.000951022	0.00087177	0.0110953	0.000449094	0.00190204	0.0154541	0.00882337	0.00887621	0.0179109	0.0141332	0.00530987	0.0019813	0.00766101	0.01836	0.00377767	0.00406826	0.00327574	0.000396259	0.0116236	0.00689491	0.00145295	0.00142653	0.000818936	0.0064194	0.00277382	0.0273683	0.000317007	0.0104348	0.00166429
d__Bacteria;p__Firmicutes;c__Clostridia;o__Lachnospirales;f__Lachnospiraceae;g__Tyzzerella	7.92519e-05	7.92519e-05	7.92519e-05	0.000105669	0	2.64173e-05	0	7.92519e-05	0.000105669	0.000158504	0.000343425	0.000211338	0.000211338	0	0	7.92519e-05	0	0.00029059	0.000132086	7.92519e-05	0	5.28346e-05	0	0	0.000660432	5.28346e-05	0	5.28346e-05	5.28346e-05	0	0.00134728	0.000132086	5.28346e-05	0.000105669	0	2.64173e-05	0.000184921	5.28346e-05	0	0.000158504	7.92519e-05	0	0.000211338	0	7.92519e-05	5.28346e-05	2.64173e-05	0.000237756	0.000713267
d__Bacteria;p__Firmicutes;c__Clostridia;o__Peptostreptococcales-Tissierellales;f__Anaerovoracaceae;g__Family_XIII_UCG-001	7.92519e-05	0.000132086	0.000132086	7.92519e-05	0.000158504	0.000132086	0	0.000158504	7.92519e-05	0	0	0.000184921	0	0.000105669	0	0.000158504	0	0.000158504	5.28346e-05	5.28346e-05	5.28346e-05	0	0	0	0	0.000105669	2.64173e-05	0	0.000158504	5.28346e-05	5.28346e-05	2.64173e-05	0	0	7.92519e-05	0.000343425	0	5.28346e-05	0	0	0	0.000237756	7.92519e-05	7.92519e-05	0.000132086	5.28346e-05	0.000132086	0	2.64173e-05
d__Bacteria;p__Firmicutes;c__Bacilli;o__Staphylococcales;f__Staphylococcaceae;g__Staphylococcus	0	0	0	0	0	7.92519e-05	0	0	0	0	0	0	0	0	0	0	0	0	2.64173e-05	0	0	0	0	0	0	0	0	0	0	0	0	0	0	0	0	0	0	0	0	0	0	0	0	0	0	0	0	0	0
d__Bacteria;p__Firmicutes;c__Clostridia;o__Oscillospirales;f__Ruminococcaceae;g__Anaerotruncus	0.000686849	0.000686849	0.00113594	0.000660432	0.00710625	0.00766101	0.00147937	0.00863845	0.00557405	0.00124161	0.00058118	0.00208697	0.00118878	0.00142653	0.00686849	0.00110953	0.00752893	0.0015322	0.000369842	0.00818936	0.000237756	0.00087177	0.00303799	0.000554763	0.000396259	0.00752893	0.0065779	0.00176996	0.00393618	0.00599672	0.00219263	0.000317007	0.00454377	0.00811011	0.000898188	0.00441169	0.00103027	0.000792519	0.00195488	0.00184921	0.000951022	0.00509854	0.000634015	0.00129445	0.00116236	0.00301157	0.00171712	0.0027474	0.000792519
d__Bacteria;p__Firmicutes;c__Clostridia;o__Peptostreptococcales-Tissierellales;__;__	0	0	0	0	0	0	0	0	0	0	0	0	0	0	0	0	5.28346e-05	0	0	0	0	0	5.28346e-05	0	0	5.28346e-05	0	0	0	0	0	0	0	0	0	0	0	0	0	0	0	0	0	0	0	0	0	0	0
d__Bacteria;p__Firmicutes;c__Clostridia;o__Peptostreptococcales-Tissierellales;f__Anaerovoracaceae;g__Anaerovorax	0.000105669	0	0	0	0.00221905	0.00250964	0.000158504	0.00124161	0.00190204	0	5.28346e-05	7.92519e-05	7.92519e-05	0.00134728	0.000634015	0	0.000898188	7.92519e-05	0.000264173	0.000634015	0	0.000105669	0.00087177	0	7.92519e-05	0.000660432	0.00118878	0.00129445	0.00266815	0.00192846	0.000132086	5.28346e-05	0.00163787	0.00129445	5.28346e-05	0.00158504	0.000158504	0	0.00105669	5.28346e-05	5.28346e-05	0.00356633	0.000105669	0.000158504	0	0.000713267	2.64173e-05	0.000132086	5.28346e-05
d__Bacteria;p__Proteobacteria;c__Alphaproteobacteria;o__Rhodospirillales;f__uncultured;g__uncultured	0	0	0	0	0	0	0	0	0	0	0	0	0	0	0	0	0	0	0	0	0	0	0.000158504	0	0	0	0	0	0	0	0	0	0	0	0	0	0	0	0	0	0	0	0	0	2.64173e-05	0	0	0	0
d__Bacteria;p__Firmicutes;c__Clostridia;o__Oscillospirales;f__[Eubacterium]_coprostanoligenes_group;g__[Eubacterium]_coprostanoligenes_group	0.00124161	0.00472869	0.00147937	0.00134728	0.00240397	0.00219263	0.000422677	0	0.00195488	0.0118349	0.000924605	0.00240397	0.000739684	0.000158504	0.00311724	0.00324933	0.000211338	0.00330216	7.92519e-05	0.000132086	0.000686849	0.00475511	5.28346e-05	0.00554763	0.0012152	0.000607598	0.000158504	0.00029059	5.28346e-05	0.000317007	0.000449094	0.00171712	0.00058118	0.00243039	0.000713267	0.000554763	0.000422677	0.000264173	0.000475511	0.000264173	0.00409468	0.000184921	0.00319649	0.00147937	0.00129445	5.28346e-05	0.00457019	5.28346e-05	0.00169071
d__Bacteria;p__Firmicutes;c__Clostridia;o__Lachnospirales;f__Lachnospiraceae;g__Dorea	7.92519e-05	0	0	0	0	0	0	0	0	0	0	0	0	0	0	0	0	0	0	0	0	0	0	0	0	0	0	0	0	0	0	0	0	0	0	0	0	0	0	0	0	0	0	0	0	0	0	0	0
d__Bacteria;p__Firmicutes;c__Clostridia;o__Clostridiales;f__Clostridiaceae;g__Clostridium_sensu_stricto_1	0	0	0	0	0.000184921	5.28346e-05	0.000158504	0.000184921	0.00029059	7.92519e-05	0	0	0	0.000660432	0.000475511	0	0.000396259	0	0.000237756	0	0.000132086	0	0.000317007	0.000105669	0	7.92519e-05	0.000396259	0.00105669	0.0022983	0.000264173	0	0	0.000317007	0.000766101	0	0.000607598	0	0	0.000158504	7.92519e-05	0	0.00113594	0	2.64173e-05	0	0.000105669	0.000317007	0	0
d__Bacteria;p__Actinobacteriota;c__Coriobacteriia;o__Coriobacteriales;f__Eggerthellaceae;__	0	0	0	0	0.000105669	0	0	0	5.28346e-05	0	5.28346e-05	0.000686849	0	0.000211338	0	7.92519e-05	7.92519e-05	0.000132086	7.92519e-05	2.64173e-05	7.92519e-05	5.28346e-05	0	7.92519e-05	0.000211338	0	2.64173e-05	2.64173e-05	0	0	0	7.92519e-05	0	0	5.28346e-05	0	2.64173e-05	5.28346e-05	5.28346e-05	0	5.28346e-05	0.000211338	5.28346e-05	0.000132086	0.000105669	7.92519e-05	0.000132086	0	0.000158504
d__Bacteria;p__Actinobacteriota;c__Actinobacteria;o__Micrococcales;f__Micrococcaceae;__	0	0	0	0	0	2.64173e-05	0	0	7.92519e-05	0	0	0	0	5.28346e-05	0	0	5.28346e-05	0	0	0	0	0	0	0	0	0	0	0	0	0	0	2.64173e-05	0	0	0	0	0	0	0	0	0	7.92519e-05	0	0	0	0	0	0	0
d__Bacteria;p__Bacteroidota;c__Bacteroidia;o__Bacteroidales;f__Tannerellaceae;g__Parabacteroides	0	0	0	0	0	0	5.28346e-05	0	0	2.64173e-05	0	0	0	0	0	0	0	0	0	0	0	0	0	0	0	0	0	0	0	0	2.64173e-05	7.92519e-05	0	0	0	0	0	0	0	0	0	0	0	0	0	0	0	0	0
d__Bacteria;p__Firmicutes;c__Bacilli;o__Erysipelotrichales;f__Erysipelotrichaceae;g__Erysipelotrichaceae	0	7.92519e-05	0.000132086	5.28346e-05	0	0	0	0	0	0	0	0	0	0	0	0	0	5.28346e-05	0	0	0	0.000211338	0	0	0	0	0	0	0	0	0	0	0	7.92519e-05	0	0	0	0	0	0	0	0	0	0	7.92519e-05	0	0	0	7.92519e-05
d__Bacteria;p__Firmicutes;c__Clostridia;o__Peptostreptococcales-Tissierellales;f__Peptostreptococcales-Tissierellales;g__uncultured	0	0	0	0	0	0	0	0	0	0	0	0	0	0	0	0	0	0	0	0	0	0	0	0	0	0	0	0	0	0	0	0	0	0	0	0	0	0	0	0	0	0	0	0	0	0	0	0	0
d__Bacteria;p__Firmicutes;c__Clostridia;o__Oscillospirales;f__Ruminococcaceae;g__Negativibacillus	0.000634015	0	5.28346e-05	0.000237756	0.00388334	0.00166429	0.00058118	0.00211338	0.00401543	2.64173e-05	0.000158504	0.000422677	0.000607598	0.000792519	0.00409468	0.000237756	0.0021398	0.000634015	0.00087177	0.00282665	7.92519e-05	0.000184921	0.00171712	7.92519e-05	0.000211338	0.00163787	0.0022983	0.00359275	0.00478153	0.00398901	0.000237756	0.000528346	0.00129445	0.00261531	0.000369842	0.0015322	0.00110953	5.28346e-05	0.00280023	0.000317007	0.000211338	0.00319649	5.28346e-05	0.000369842	0.000924605	0.00155862	0.000343425	0.000554763	0.000105669
d__Bacteria;p__Firmicutes;c__Bacilli;o__Erysipelotrichales;f__Erysipelatoclostridiaceae;g__Catenibacterium	0	0	0	0	0	0	0	0	0	0	0	0	0	0	0	0	0	0	0	0	0	0	0	0	0	0	0	0	0	0	0	0	0	0	0	0	0	0	0	0	0	0	0	0	0	0	0	0	0
d__Bacteria;p__Actinobacteriota;c__Coriobacteriia;o__Coriobacteriales;f__Eggerthellaceae;g__Parvibacter	0.000845353	0.000158504	0.00190204	0.000158504	0.00169071	0	7.92519e-05	0.00110953	0.000607598	0.000898188	7.92519e-05	0.000792519	0.000105669	5.28346e-05	0	0.000739684	0.000343425	0.000396259	0.000422677	5.28346e-05	0.000105669	0.000528346	0	0.0012152	5.28346e-05	0	0	0	0.000396259	0	0.000184921	0.000158504	5.28346e-05	0	5.28346e-05	2.64173e-05	0.00029059	0.000660432	7.92519e-05	0.000158504	0.000317007	0.000818936	0.000211338	2.64173e-05	0.00126803	0.000105669	0.000528346	5.28346e-05	0.00029059
d__Bacteria;p__Firmicutes;c__Clostridia;o__Oscillospirales;f__Butyricicoccaceae;g__UCG-009	0.000211338	5.28346e-05	0	0.000475511	0.000475511	0	0.000528346	0.000369842	0.0015322	5.28346e-05	0.000449094	5.28346e-05	0.000449094	0.00132086	0	0.000158504	0.00353992	0.000184921	7.92519e-05	0.000792519	5.28346e-05	7.92519e-05	0.0013737	0	0.000237756	0.00232472	0.000264173	0	0.000660432	5.28346e-05	0.000422677	0.000607598	0	0	0.000634015	0.000396259	0.00087177	0	0	0.000264173	0.000184921	0.00029059	7.92519e-05	0.000369842	5.28346e-05	0.00126803	0	0.00147937	0.000264173
d__Bacteria;p__Actinobacteriota;c__Actinobacteria;o__Bifidobacteriales;f__Bifidobacteriaceae;g__Bifidobacterium	7.92519e-05	0	0	0.000132086	0	0	7.92519e-05	0	0.000105669	0	0.000132086	0	0	0	0	0	0	0	0	0	0.000343425	5.28346e-05	0	5.28346e-05	0.000264173	0	0	0	0	0	0	0	0	0	0	2.64173e-05	0	0	0	7.92519e-05	0	5.28346e-05	0.00029059	0	0	5.28346e-05	5.28346e-05	0	5.28346e-05
d__Bacteria;p__Firmicutes;c__Clostridia;o__Oscillospirales;f__Oscillospiraceae;g__UCG-003	0.00158504	0	0	0.00277382	0	0	0.000713267	0	0	7.92519e-05	0.00150579	0.000528346	0.00499287	5.28346e-05	0	0	0	0.00311724	0	0	0.000105669	0.000501928	0	0.000396259	0.00058118	0	0	0	0	0	0.00158504	0	0	0	0.00110953	0	0	0	0	0.0022983	0.00108311	0	0.000554763	0.000607598	0.000686849	0	0.000317007	0.00211338	0.000845353
d__Bacteria;p__Firmicutes;c__Clostridia;o__Oscillospirales;f__Ruminococcaceae;g__Ruminococcaceae	0.00327574	0.000422677	0.000317007	0.00097744	0	0	0.000607598	0	0	0.00105669	0.000237756	0.00108311	0.003355	0	0	0.00174354	0	0.003355	0	0	0.000422677	0.000132086	0	0.00097744	0.00195488	0	0	0	0	0	0.00195488	0.000766101	0	0	0.00147937	0	0.000898188	0.00058118	0	0.00126803	0.000369842	0	0.000554763	0.00272098	0.00272098	0	0.00147937	0.00377767	0.00364559
d__Bacteria;p__Firmicutes;c__Bacilli;o__Erysipelotrichales;f__Erysipelatoclostridiaceae;g__Erysipelatoclostridiaceae	0	0	0	0	0	0	0	0	0	0	0	0	0	0	0	0	0	0	0	0	0	0	0	0	0	0	0	0	0	0	5.28346e-05	0	0	0	0	0	0	0	0	0	0	0	0	0	0	0	0	0	0
d__Bacteria;p__Firmicutes;c__Clostridia;o__Oscillospirales;f__Ruminococcaceae;g__Harryflintia	0.000343425	0	0.000132086	0.000211338	0.00227189	0.00322291	0.000184921	0.00235114	0.00211338	7.92519e-05	0	7.92519e-05	0.00029059	0.000818936	0.00147937	0.000184921	0.00309082	0.000237756	0.000343425	0.00353992	0	0.000105669	0.00176996	0.000105669	0.000158504	0.00478153	0.00147937	0.00108311	0.00169071	0.00200771	7.92519e-05	5.28346e-05	0.00155862	0.00203413	0.00029059	0.00176996	0	0	0.00113594	0.000184921	0.000132086	0.00118878	5.28346e-05	0.000396259	0.000317007	0.00200771	0	0.000237756	0.000105669
d__Bacteria;p__Proteobacteria;c__Alphaproteobacteria;o__Rhizobiales;f__Beijerinckiaceae;g__Bosea	0	0	0	0	2.64173e-05	0	0	0	0	0	0	0	0	0	0	0	0	0	0	5.28346e-05	0	0	0	0	0	0	0	0	0	0	0	0	0	0	0	0	0	0	0	0	0	0	0	0	0	0	0	0	0
d__Bacteria;p__Firmicutes;c__Clostridia;o__Oscillospirales;f__Butyricicoccaceae;__	0	0	0	0	0	0	0	0	0	0	0	0	0	0	0	0	0	0	0	0	0	0	0	0	0	0	0	0	0	0	0	0	0	0	0	0	0	5.28346e-05	0	0	0	0	0	0	0	0	0	2.64173e-05	0
d__Bacteria;p__Firmicutes;c__Clostridia;o__Lachnospirales;f__Lachnospiraceae;g__Anaerostipes	7.92519e-05	0	0	0.000475511	0	0	0	0	0	0.000528346	0.00190204	0	0.00686849	0	0	0.00364559	0	0.00459661	0	0	0.00409468	0	0	0	0.00652507	0	0	0	0	0	0.003355	0	0	0	0	0	0	5.28346e-05	0	0.000158504	0	0	0	0.00451736	0	0	0.00520421	0	0
d__Bacteria;p__Firmicutes;c__Clostridia;o__Peptostreptococcales-Tissierellales;f__Family_XI;g__Peptoniphilus	0	0	0	0	0	5.28346e-05	0	0	0	0	0	0	0	0	0	0	0	0	0	0	0	0	0	0	0	0	0	0	0	0	0	0	0	0	0	0	0	0	0	0	0	0	0	0	0	0	0	0	0
d__Bacteria;p__Firmicutes;c__Clostridia;o__Lachnospirales;f__Lachnospiraceae;g__[Eubacterium]_fissicatena_group	0	0	0	0	0.000818936	0.00129445	0	0.000845353	0.000607598	0	0	0	0	0.0035135	0	2.64173e-05	0.000396259	0	2.64173e-05	0.00126803	0	0	0.000237756	0	0	0.000264173	0.000554763	0.00029059	0.00232472	2.64173e-05	0	0	0.00184921	0.000528346	0	0.000634015	0	0	0.000845353	0	0	0.00103027	0	0	0	0.000924605	0	0	0
d__Bacteria;p__Firmicutes;c__Bacilli;o__Erysipelotrichales;f__Erysipelatoclostridiaceae;g__Candidatus_Stoquefichus	0	0	0	0	0	0	0	0	0	0	0	0	0	0	0	2.64173e-05	0	0	0	0	0	0	0	0	0	0	0	0	0	0	0	0	0	0	0	0	0	0	0	0	0	0	0	0	0	0	0	0	0
d__Bacteria;p__Bacteroidota;c__Bacteroidia;__;__;__	0	0	0	0	0	0	0	0	5.28346e-05	0	0	0	0	0	0	0	0	0	2.64173e-05	0	0	0	0	0	0	0	0	0	0	2.64173e-05	0	0	0	0	0	0	2.64173e-05	0	0	0	2.64173e-05	0	0	0	0	2.64173e-05	0	0	0
d__Bacteria;p__Firmicutes;c__Clostridia;o__Oscillospirales;f__UCG-011;g__UCG-011	0	0	0	0	0	0	0	0	0	0	0	0	0	0	0	0	0	0	0	0	0	0	0	0	0	0	0	0	0	2.64173e-05	0	0	0	0	0	0	0	0	0	0	0	0	0	0	0	0	0	0	0
d__Bacteria;p__Fusobacteriota;c__Fusobacteriia;o__Fusobacteriales;f__Fusobacteriaceae;g__Fusobacterium	0.000211338	0	0	0	0	0	0	0	0	0	0	0	0	0	0	0	0	0	2.64173e-05	0	0	5.28346e-05	0	0	0	0	0	0	0	0	0	0	0	0	0	0	0	0	0	0	0	0	0	0	0	0	0	0	0
d__Bacteria;p__Proteobacteria;c__Gammaproteobacteria;o__Burkholderiales;f__Methylophilaceae;__	0	0	0	0	0	0	0	0	0	0	0	0	0	0	0	0	0	0	0	0	0	0	0	0	0	0	0	0	0	0	0	0	0	0	0	2.64173e-05	0	0	0	0	0	0	0	0	0	0	0	0	0
d__Bacteria;p__Firmicutes;c__Clostridia;o__Christensenellales;f__Christensenellaceae;g__Christensenellaceae_R-7_group	0.000449094	0.000449094	0.000422677	0.000369842	0	0	0.000132086	0	5.28346e-05	0.000422677	0.000422677	0.000634015	0.00029059	0	0	0.000422677	0.000264173	0.000501928	0	0	0.000422677	0.000317007	5.28346e-05	0.000501928	0.000237756	0.000184921	0	0	2.64173e-05	0	0.000184921	0.000264173	5.28346e-05	0	2.64173e-05	0.000158504	0.000105669	0.000422677	0	0.000264173	0.000184921	2.64173e-05	0.000607598	0.00108311	0.000184921	5.28346e-05	0.00029059	5.28346e-05	0.000475511
d__Bacteria;p__Firmicutes;c__Clostridia;o__Oscillospirales;f__Oscillospiraceae;g__UCG-002	0	0	0	0	0	0	0	0	0	0	0	0	0	7.92519e-05	0	0	0	0	0	0	0	0	0	0	0	0	0	0	0	0	0	0	0	0	0	0	0	0	0	0	0	0	0	0	0	0	0	0	0
d__Bacteria;p__Fusobacteriota;c__Fusobacteriia;o__Fusobacteriales;f__Leptotrichiaceae;g__Sneathia	0	0	0	0	0	0	0	0	7.92519e-05	0	0	0	0	0	0	0	0	0	0	0	0	0	0	0	0	0	0	0	0	0	0	0	0	0	0	0	0	0	0	0	0	0	0	0	0	0	0	0	0
d__Bacteria;p__Deferribacterota;c__Deferribacteres;o__Deferribacterales;f__Deferribacteraceae;g__Mucispirillum	0.00388334	0.000132086	0.00124161	0.000343425	0.0111481	0.0644053	0.00190204	0.0162466	0.0041211	5.28346e-05	0.00116236	0.00192846	0.00221905	0.000554763	0.00980081	0.00182279	0.00129445	0.00105669	0.0027474	0.0610239	2.64173e-05	0.00126803	0.00113594	0.000634015	0.00322291	0.0313573	0.00319649	0.0125746	0.00774027	0.0563745	0.000845353	0.00110953	0.1081	0.0201564	0.000924605	5.28346e-05	0.000686849	0.00132086	0.0195224	0.000501928	0.00100386	0.00287948	0.0105933	0.000475511	0.0342632	0.00686849	0.00029059	0.00314366	0.000686849
d__Bacteria;p__Firmicutes;c__Clostridia;o__Lachnospirales;f__Lachnospiraceae;g__[Ruminococcus]_gnavus_group	0	0.00118878	0.000184921	0.000237756	0.00224547	0.000237756	0.000264173	0.00105669	0.00113594	0.000607598	0.00029059	0.000264173	0.000422677	0.000634015	0.00317007	0.000211338	0.000686849	0.00029059	0.000660432	0.00171712	0.000317007	0.00190204	0.000607598	0.000528346	0.000501928	0.000898188	0.000898188	0.00797802	0.000713267	0.00182279	0.000898188	0.000158504	0.00158504	0.000845353	0.000211338	0	0	2.64173e-05	0.00361917	0.000105669	0.000449094	0.000766101	0.000660432	0.000739684	0.00760818	0.000501928	0.000554763	0.000951022	0.000132086
d__Bacteria;p__Actinobacteriota;c__Coriobacteriia;o__Coriobacteriales;f__Eggerthellaceae;g__Adlercreutzia	7.92519e-05	5.28346e-05	0.000132086	0	0.00192846	0.000264173	5.28346e-05	0.000369842	0.00097744	0	0	0.000105669	0	0.000501928	0	0.000396259	0.000264173	0.000237756	0.000343425	0.000105669	0	0	0	5.28346e-05	0	0.000211338	0.000132086	0	0.000634015	0	0	0	0.000132086	0.000132086	0	0.000422677	0	0.000105669	7.92519e-05	0	5.28346e-05	0.00190204	0.000554763	0	5.28346e-05	0.000237756	5.28346e-05	0	5.28346e-05
d__Bacteria;p__Firmicutes;c__Negativicutes;o__Veillonellales-Selenomonadales;f__Veillonellaceae;g__Dialister	0	0	0	0	0	0	0	0	5.28346e-05	0	0	0	2.64173e-05	0	0	0	0	0	0	0	0	0	0	7.92519e-05	0.000105669	0	2.64173e-05	0	0	0	0	0	0.000105669	0	0.00029059	0	0	0	0	0	0	0	0	0	0	2.64173e-05	0	0	0.000105669
d__Bacteria;p__Firmicutes;c__Clostridia;o__Lachnospirales;f__Lachnospiraceae;g__Tuzzerella	0.000184921	0	0.000132086	5.28346e-05	0.0276853	0.0120727	7.92519e-05	0.0201036	0.0142389	0.000105669	0.00029059	0	0.000343425	0.00422677	0.0087177	0.000132086	0.0155862	7.92519e-05	0.00610239	0.0273947	0	7.92519e-05	0.0145295	5.28346e-05	0.000211338	0.0178581	0.0144238	0.0186242	0.0285571	0.0122312	0.000343425	0.000317007	0.0250436	0.0178581	0.000317007	0.0144503	0.000343425	0.000105669	0.0124161	0.000132086	0.000105669	0.0044381	0.000369842	7.92519e-05	0.000132086	0.0148201	0.000317007	0.00029059	0
d__Bacteria;p__Firmicutes;c__Bacilli;o__Erysipelotrichales;f__Erysipelotrichaceae;g__Ileibacterium	0	0	0	0	0	0	0	0	0	0	0	0	0	0	0	0	0	0	0	0	0	0	0	0	0	0	0	0	0	0	0	0	0	5.28346e-05	0	0	0	0	0	0	0	0	0	0	0	0	0	0	0
d__Bacteria;p__Firmicutes;c__Clostridia;o__Oscillospirales;f__Oscillospiraceae;g__Oscillospira	0	5.28346e-05	0.000132086	0.000105669	0.00097744	0.000898188	0.000634015	0.000422677	0	7.92519e-05	0.000105669	0	0.000343425	0.000528346	0.000422677	2.64173e-05	0.000317007	5.28346e-05	2.64173e-05	0.000449094	2.64173e-05	0	0.00103027	5.28346e-05	7.92519e-05	0.000634015	0.000501928	0.000475511	0.000449094	0.000634015	0.000237756	0.000184921	0	0.00058118	2.64173e-05	0.000158504	0.000132086	0	0.000132086	0.000396259	0	0.000396259	7.92519e-05	2.64173e-05	2.64173e-05	0.000369842	2.64173e-05	0.000792519	0
d__Bacteria;p__Firmicutes;c__Clostridia;o__uncultured;f__uncultured;g__uncultured	0	0	0	2.64173e-05	0	0	0	0	0.00118878	2.64173e-05	0	5.28346e-05	0	5.28346e-05	0	0	0.000158504	0	0	5.28346e-05	5.28346e-05	0	0.000132086	0	0	0	0	0	0.000475511	0	0	0	0	0	0	0	0	0	0	0	0	0.00169071	5.28346e-05	5.28346e-05	0	0	0	0	2.64173e-05
d__Bacteria;p__Firmicutes;c__Clostridia;o__Oscillospirales;f__Oscillospiraceae;g__UCG-005	0.00195488	0.000924605	0.00293232	0.003355	0.000554763	7.92519e-05	0.00174354	0.000343425	0.000739684	0.000792519	0.00176996	0.000818936	0.0029059	0.000317007	5.28346e-05	0.00388334	0.00256248	0.00348708	0	0.000211338	0.00105669	0.00171712	0.00108311	0.000792519	0.00457019	0.000792519	0.000396259	0.000211338	0.000158504	0.000132086	0.00105669	0.00110953	0.000158504	5.28346e-05	0.00340783	7.92519e-05	0.000845353	0.00256248	0	0.00221905	0.00491362	0.000132086	0.00340783	0.00264173	0.00142653	0.00195488	0.000845353	0.00187563	0.00586464
d__Bacteria;p__Actinobacteriota;c__Coriobacteriia;o__Coriobacteriales;f__Eggerthellaceae;g__DNF00809	0.000132086	0	5.28346e-05	0	0	0	5.28346e-05	0	0	2.64173e-05	0	5.28346e-05	0	0	0	0.000132086	0	0	0	0	0	0	0	0	7.92519e-05	0	0	0	0	0	0	0	0	0	5.28346e-05	0	5.28346e-05	0	0	5.28346e-05	0.000132086	0	0	0	2.64173e-05	0	0	0	0.000105669
d__Bacteria;p__Firmicutes;c__Bacilli;o__Lactobacillales;f__Lactobacillaceae;__	5.28346e-05	0	0	0	0	0	0	0	0	0	0	0	0	0	0	0	0	0	5.28346e-05	0	0	0	0	0	0	0	0	0	0	0	0	0	0	0	0	0	0	0	0	0	0	0	0	0	0	0	0	0	0
d__Bacteria;p__Firmicutes;c__Clostridia;o__Peptostreptococcales-Tissierellales;f__Anaerovoracaceae;__	0	0	0	0	0	5.28346e-05	0	0	0	0	0	0	0	5.28346e-05	0	0	0	5.28346e-05	0	0.000105669	0	0	5.28346e-05	0	0	5.28346e-05	5.28346e-05	0	7.92519e-05	0.000105669	0	0	0	0	0	0.000105669	0	0	5.28346e-05	0	0	0	0	0	0	0	0	0	0.000105669
d__Bacteria;p__Actinobacteriota;c__Actinobacteria;o__Bifidobacteriales;f__Bifidobacteriaceae;__	0	0	0	0	0	0	0	0	0	0	0	0	0	0	0	0	0	0	0	0	0	0	0	0	0	0	0	0	0	0	0	0	0	0	0	0	0	0	0	0	0	0	0	0	0	0	0	0	0
d__Bacteria;p__Firmicutes;c__Clostridia;o__Peptostreptococcales-Tissierellales;f__Family_XI;g__Anaerococcus	0	0	0	0	0	0.000158504	0	0	0	0	0	0	0	0	0	0	0	0	0	0	0	0	0	0	0	0	0	0	0	0	0	0	0	0	0	0	0	0	0	0	0	0	0	0	0	0	0	0	0
d__Bacteria;p__Firmicutes;c__Clostridia;o__Peptostreptococcales-Tissierellales;f__Peptostreptococcaceae;g__Romboutsia	5.28346e-05	0	7.92519e-05	0	0.0106197	0.00541554	0	0.00958948	0.0113859	0	0	0.000237756	0	0.0624769	0.00457019	5.28346e-05	0.00766101	0.000607598	0.0149258	0.00610239	0	0	0.0226396	2.64173e-05	0	0.00697416	0.00346066	0.00985365	0.0138955	0.00557405	0	0	0.00454377	0.0136842	0	0.00652507	0	0	0.00499287	0	5.28346e-05	0.0469964	0	0	7.92519e-05	0.00879696	2.64173e-05	0.000317007	0
d__Bacteria;p__Actinobacteriota;c__Coriobacteriia;o__Coriobacteriales;f__Atopobiaceae;__	0	0	0	0	0	0	0	0	0	0	0	0	0	0	0	0	0	5.28346e-05	0	0	0	0	0	0	0	0	0	0	0	0	0	0	0	0	0	0	0	0	5.28346e-05	0	0	0	0	0	0	0	0	0	0
d__Bacteria;p__Actinobacteriota;__;__;__;__	0	0	0	0	0	0	0	0	0	0	0	0	0	0	0	0	0	0	0	0	0	0	0	0	0	0	0	0	0	5.28346e-05	0	0	0	0	0	0	0	0	0	0	0	0	0	0	0	0	0	0	0
d__Bacteria;p__Firmicutes;c__Clostridia;o__Oscillospirales;f__Ruminococcaceae;g__Subdoligranulum	0	0.000105669	0	0	0	0	0	0	0	0	5.28346e-05	0	0	0	0	0	0	0	0	0	0	0	5.28346e-05	0.000528346	0	0	0	0	0	0	0	0	0	0	2.64173e-05	0	0	0	0	0	2.64173e-05	0	0	0	0	0	0	0	5.28346e-05
d__Bacteria;p__Firmicutes;c__Bacilli;o__Lactobacillales;f__Streptococcaceae;g__Lactococcus	0	0	0	0	0.00298515	0.0012152	0	0.00232472	0.00280023	0	0	0	0	0.00480795	0.000660432	0	0.00171712	0	0.00100386	0.000501928	0	0	0.00087177	0	0	0.000396259	0.00087177	0.00097744	0.00110953	0.000317007	0	0	0.000343425	0.000792519	0	0.000792519	0	0	0.000686849	0	0	0.00348708	0	0	0	0.000686849	0	0	0
d__Bacteria;p__Firmicutes;c__Bacilli;o__Acholeplasmatales;f__Acholeplasmataceae;g__Anaeroplasma	0.000158504	7.92519e-05	7.92519e-05	0.000158504	0	0	0.000528346	0	0	0.000343425	0.000237756	0.000422677	0.000132086	0	0	0	0	0.00221905	0.000951022	0	0.00029059	7.92519e-05	2.64173e-05	0.000132086	7.92519e-05	0	0	0	5.28346e-05	2.64173e-05	0.000264173	5.28346e-05	0	0	0.000369842	0	0.00203413	7.92519e-05	0	5.28346e-05	5.28346e-05	7.92519e-05	7.92519e-05	0.000792519	0.000317007	0	0.000317007	7.92519e-05	0
d__Bacteria;p__Firmicutes;c__Clostridia;o__Oscillospirales;f__Hungateiclostridiaceae;__	0	5.28346e-05	0	0.000158504	0.000132086	0	0	0.000184921	0.000343425	0.000105669	0	0.000237756	5.28346e-05	0	0.000317007	0.000158504	0.000951022	7.92519e-05	0	7.92519e-05	2.64173e-05	2.64173e-05	0.000317007	0	0.000343425	5.28346e-05	0.000105669	0	0	5.28346e-05	5.28346e-05	0	0	5.28346e-05	0	0	0.000132086	0.000105669	0	5.28346e-05	0.000343425	0	0.000105669	0.000132086	5.28346e-05	0.00029059	0	0	0.000132086
d__Bacteria;p__Firmicutes;c__Clostridia;o__Peptostreptococcales-Tissierellales;f__Anaerovoracaceae;g__[Eubacterium]_brachy_group	0.000237756	5.28346e-05	0	5.28346e-05	0.000369842	0.000132086	7.92519e-05	0.000237756	0.000369842	0	0	7.92519e-05	0	0.000105669	0	5.28346e-05	0.000422677	0	0	0.000713267	2.64173e-05	0	0.000105669	0	0.000105669	0.000766101	0.000132086	5.28346e-05	0.000528346	7.92519e-05	7.92519e-05	0	0.000369842	2.64173e-05	0	0.000264173	0	5.28346e-05	0	0	0	0.000528346	0	0	7.92519e-05	0.000264173	0	0	0
d__Bacteria;p__Proteobacteria;c__Gammaproteobacteria;o__Enterobacterales;f__Enterobacteriaceae;__	0	0	0	0	0	0	0	0	5.28346e-05	0	0	0	0	0	0	0	0	0	0	0	0	0	0	0	0	0	0	0	0	0	0	0	0	0	0	0	0	0	0	0	0	0	0	0	0	0	0	0	0
d__Bacteria;p__Bacteroidota;c__Bacteroidia;o__Bacteroidales;f__Prevotellaceae;g__Paraprevotella	0	0	0	0	0	0	0	0	0	0	0	0	0	0	0	0	0	0	0	0	0	0	0	0	0	0	0	0	0	0	0	0	0	0	0	0	0	0	0	0	0	0	0	0	0	0	0	0	0
d__Bacteria;p__Firmicutes;c__Clostridia;o__Oscillospirales;f__Oscillospiraceae;g__NK4A214_group	0.00087177	0.000264173	0.000475511	0.000660432	0.000713267	0.000132086	0.000554763	0.00155862	0.00346066	0.00129445	0.000528346	0.000528346	0.000686849	0.00211338	0.000818936	0.000634015	0.00269456	0.00132086	7.92519e-05	0.000739684	0.000158504	0.000951022	0.000792519	0.000528346	0.000422677	0.00100386	0.00124161	2.64173e-05	0.00192846	0.000369842	0.000422677	0.000396259	0	0.000713267	0.000369842	0.00369842	0.000924605	0.000343425	0	0.000739684	0.000449094	0.00393618	0.000898188	0.000818936	0.000660432	0.00227189	0.000422677	0.000475511	0.000951022
d__Bacteria;p__Firmicutes;c__Clostridia;o__Christensenellales;f__Christensenellaceae;g__uncultured	0.000105669	0.000132086	7.92519e-05	0.000422677	0.000396259	0.000132086	0.000105669	0.000475511	0.000554763	0.000132086	0	0.000184921	0.000211338	0.000449094	0.000132086	0.000132086	0.000317007	0.000132086	7.92519e-05	0.000237756	0.000211338	7.92519e-05	0.00058118	0	0.000264173	0.000607598	0.000237756	0.000211338	0.000237756	0.00029059	0.000184921	0.000264173	0.000132086	0.000158504	2.64173e-05	0.000343425	2.64173e-05	5.28346e-05	0.000105669	7.92519e-05	0.000237756	0.000475511	0.000184921	0.000501928	0.000237756	0.000422677	7.92519e-05	0.000132086	0.000237756
d__Bacteria;p__Firmicutes;c__Clostridia;o__Peptostreptococcales-Tissierellales;f__Peptostreptococcaceae;g__uncultured	0	0	0	0	0	0	0	0	0	0	0	0	0	0	0	0	0	0	2.64173e-05	0	0	0	5.28346e-05	0	0	0	0	0	2.64173e-05	0	0	0	0	0	0	0	0	0	0	0	0	0	0	0	0	0	0	0	0
d__Bacteria;p__Firmicutes;__;__;__;__	0	0	0	0	0	0	0	0	0	0	0	0	0	0	0	0	0	0	0	0	0	0	0	0	0	0	0	2.64173e-05	0	0	0	0	0	0	0	0	0	0	0	0	0	0	0	0	0	0	0	0	0
d__Bacteria;p__Firmicutes;c__Clostridia;o__Clostridiales;f__Clostridiaceae;g__Candidatus_Arthromitus	0.000343425	0.000766101	0	0.000158504	0	0	0.000211338	0	0	0.000237756	7.92519e-05	0.000105669	0.00029059	0	0	0.000132086	0	0.000343425	0	5.28346e-05	0	0.000317007	0	0.000184921	0.000132086	0	0	0	0	0	0.000211338	7.92519e-05	0	0	7.92519e-05	0	0	0.000132086	0	5.28346e-05	0.000264173	0	0.000237756	0.000105669	0.000105669	0	2.64173e-05	0.000396259	0.000264173
d__Bacteria;p__Actinobacteriota;c__Actinobacteria;__;__;__	0	0	0	0	0	0	0	0	0	0	0	0	0	0	0	0	0	0	0	0	0	0	0	0	0	0	0	0	0	0	0	0	0	0	0	0	0	0	0	0	0	0	0	0	0	0	0	0	0
d__Bacteria;p__Firmicutes;c__Clostridia;o__Lachnospirales;f__Lachnospiraceae;g__Lachnospiraceae_UCG-010	0	7.92519e-05	0	0	0	0.000211338	0	0	0	0	0	0	0.000105669	0	0	0	0	0	0	5.28346e-05	0	0	0	0	5.28346e-05	0	0	0	0	0	0	5.28346e-05	5.28346e-05	0	5.28346e-05	0	0.000132086	0	0	0.000132086	0.000158504	0	0	0.000132086	0	7.92519e-05	0	0.000264173	0
d__Bacteria;p__Firmicutes;c__Clostridia;o__Oscillospirales;f__Hungateiclostridiaceae;g__uncultured	0	0	0	0	0	0	0	0	0	0	0	0	0	0	0	0	0	0	0	0	0	5.28346e-05	0	0	0	0	0	0	0	0	0	0	0	0	0	0	0	0	0	0	0	0	0	0	0	0	0	0	0
d__Bacteria;p__Firmicutes;c__Clostridia;o__Peptostreptococcales-Tissierellales;f__Anaerovoracaceae;g__Family_XIII_AD3011_group	0.000475511	0.000158504	0.000317007	0.000264173	0.000132086	0	0.00029059	5.28346e-05	0.000184921	0.000422677	0.000184921	0.000528346	0.000132086	0	0	0.000184921	7.92519e-05	0.000422677	0	0.000105669	0.000237756	0.000184921	2.64173e-05	0.000211338	0.000317007	0	2.64173e-05	0	0	0	0.000343425	0.00029059	0	2.64173e-05	7.92519e-05	0	7.92519e-05	0.000264173	0	0.000343425	0.000184921	0.000211338	0.000396259	0.000634015	0.000158504	0.000158504	0.000237756	7.92519e-05	0.000264173
d__Bacteria;p__Bacteroidota;c__Bacteroidia;o__Bacteroidales;f__Prevotellaceae;g__Prevotella	0	0	0	0	0	0	0	0	0.000184921	0	0	0	5.28346e-05	2.64173e-05	0	0	0	0	0	0	0	0	0	0	0	0	0	0	0	0	0	0	0	0	0	0	0	0	0	5.28346e-05	0	0	0	0	0	0	0	0	0
d__Bacteria;p__Proteobacteria;c__Gammaproteobacteria;o__Enterobacterales;f__Yersiniaceae;g__Yersinia	0	0	0	0	0	0	0	0	0	0	0	0	0	0	0	0	0	0	0	0	0	0	0	0	0	0	0	0	0	0	0	0	0	0	0	0	0	0	0	0	0	0	0	0	0	5.28346e-05	0	0	0
d__Bacteria;p__Proteobacteria;c__Alphaproteobacteria;o__Rhizobiales;f__Xanthobacteraceae;g__Bradyrhizobium	0	0	0	0	0	0	0	0	0	0	0	2.64173e-05	0	0	0	0	0	0	0	0	0	0	0	0	0	0	0	0	0	0	0	0	0	0	0	0	0	0	0	0	0	0	0	0	0	0	0	0	0
d__Bacteria;p__Firmicutes;c__Negativicutes;o__Acidaminococcales;f__Acidaminococcaceae;g__Succiniclasticum	0	0	0	0	0	0	0	0	0	0	0	0	0	7.92519e-05	0	0	0	0	0	0	0	0	0	0	0	0	0	0	0	0	0	0	0	0	0	0	0	0	0	0	0	0	0	0	0	0	0	0	0
d__Bacteria;p__Firmicutes;c__Clostridia;o__Oscillospirales;f__Ruminococcaceae;g__CAG-352	0	0	0	0	0	0	0	0	0	0	0	0	0	0	0	0	0	0	0	0	0	0	0	0	0	0	0	0	0	0	0	0	0	0	0	0	0	0	0	7.92519e-05	0	0	0	0	0	0	0	0	0
d__Bacteria;p__Firmicutes;c__Clostridia;o__Lachnospirales;f__Lachnospiraceae;g__Blautia	0	0	0	0	0	5.28346e-05	0	0	0	0	0	0	0	0.000132086	5.28346e-05	0	0	0	0	0	0	5.28346e-05	0	0	0	0	0	0	7.92519e-05	5.28346e-05	0	0	5.28346e-05	0.000105669	0	0.000184921	0	0	0	5.28346e-05	0	7.92519e-05	0	0	2.64173e-05	0	0	0	0
d__Bacteria;p__Firmicutes;c__Bacilli;o__Staphylococcales;f__Staphylococcaceae;__	0	0	0	0	0	0	0	0	0	0	0	0	0	0	0	0	0	0	0	0	0	0	0	0	0	0	0	0	0	0	0	0	0	0	0	0	0	0	0	0	0	0	0	0	0	0	0	0	0
d__Bacteria;p__Firmicutes;c__Clostridia;o__Oscillospirales;f__Oscillospirales;g__Hydrogenoanaerobacterium	0	0	0	0	0.000105669	0.000132086	0	7.92519e-05	5.28346e-05	0	0	5.28346e-05	0	5.28346e-05	0	0	5.28346e-05	0	0	0	0	0	0	0	0	0	7.92519e-05	0	0	0	5.28346e-05	0	7.92519e-05	0	0	7.92519e-05	0	0	0	0	0	0	0	0	0	5.28346e-05	0	0	0
d__Bacteria;p__Proteobacteria;c__Gammaproteobacteria;o__Enterobacterales;f__Enterobacteriaceae;g__Klebsiella	0	0	0	0	0	0	0	0	0	0	0	0	0	0	0	0	0	0	0	0	0	0	0	0	0	0	0	0	0	0	0	0	0	0.000158504	0	0	0	0	0	0	0	0	0	0	0	0	0	0	0
d__Bacteria;p__Actinobacteriota;c__Actinobacteria;o__Micrococcales;f__Microbacteriaceae;__	0	0	0	0	0	0	0	0	0	0	0	0	0	0	0	0	0	0	0	0	0	0	0	0	0	0	0	0	0	0	0	0	0	0	0	0	0	0	0	0	0	0	0	0	0	0	0	5.28346e-05	0
d__Bacteria;p__Firmicutes;c__Bacilli;o__Lactobacillales;f__Streptococcaceae;g__Streptococcus	0	0	0	0	0	0	0	0	0.00734401	0	0	0	0	7.92519e-05	0	0	0	0	0	0	0	0	0	0	0	0	0	0	5.28346e-05	0	0	0	0	0	0	0	0	0	0	0	0	0	0	0	0	0.000634015	0	0	0
d__Bacteria;p__Actinobacteriota;c__Actinobacteria;o__Micrococcales;f__Micrococcaceae;g__Pseudarthrobacter	0	0	0	0	0	0	0	0	0	0	0	0	0	0	0	0	0	0	0	0	0	0	0	0	0	0	0	0	0	0	0	0	0	0	0	0	0	0	5.28346e-05	0	0	0	0	0	0	0	0	0	0
d__Bacteria;p__Firmicutes;c__Clostridia;o__Lachnospirales;__;__	0	0	0	0	0	0	0	0	0	0	0	0	0	0	0	0	0	0	0	0	0	0	0	0	0	0	0	0	0	0	0	0	0	0	0	0	0	0	0	0	0	0	0	0	0	0	0	0	0
d__Bacteria;p__Firmicutes;c__Clostridia;o__Lachnospirales;f__Lachnospiraceae;g__Agathobacter	0	0	0	0	0	0	0	0	0	0	0	0	0	0	0	0	0	0	0	0	2.64173e-05	0	0	0	0	0	0	0	0	0	5.28346e-05	0	0	0	0	0	7.92519e-05	0	7.92519e-05	0	0	0	0	0	0	0	0	0	0
d__Bacteria;p__Bacteroidota;c__Bacteroidia;o__Bacteroidales;f__Prevotellaceae;__	0	0	0	0	0	0	0	0	5.28346e-05	0	0	0	0	0	0	0	0	0	0	0	0	0	0	0	2.64173e-05	0	0	0	0	0	0	0	0	0	0	0	0	0	0	0	0	0	0	0	0	0	0	0	0
d__Bacteria;p__Firmicutes;c__Clostridia;o__Peptococcales;f__Peptococcaceae;g__Peptococcus	5.28346e-05	2.64173e-05	0	0.000132086	0.0056533	0.00277382	0.000211338	0.00435885	0.00385692	0.000132086	7.92519e-05	2.64173e-05	0.000264173	0.0062609	0.000396259	7.92519e-05	0.00332858	0.000237756	0.000898188	0.00552121	2.64173e-05	0.000105669	0.00140012	5.28346e-05	7.92519e-05	0.0019813	0.00277382	0.000475511	0.00478153	0	0.000105669	7.92519e-05	0.00192846	0.00161145	0.000184921	0.00832145	5.28346e-05	0	0.00087177	0.000264173	0	0.00974798	0.000158504	0.000158504	0.000211338	0.0042796	0	7.92519e-05	7.92519e-05
d__Bacteria;p__Firmicutes;c__Clostridia;o__Lachnospirales;f__Defluviitaleaceae;g__Defluviitaleaceae_UCG-011	0.000184921	0.000343425	0.000396259	0.000343425	0.000158504	0	5.28346e-05	0	0.000951022	0.000264173	5.28346e-05	0.000343425	0.000317007	0.000184921	0.000158504	0.000264173	0.000528346	0.000449094	0	0.000184921	0.000369842	7.92519e-05	0.000237756	0	0.000554763	0.000158504	0.000264173	0	5.28346e-05	0.000132086	0.000184921	0.000158504	0	7.92519e-05	0.00029059	5.28346e-05	0.000211338	0.000898188	5.28346e-05	0.000396259	0.000713267	0.000475511	0.000237756	0.000607598	5.28346e-05	7.92519e-05	0.000184921	7.92519e-05	0.000713267
d__Bacteria;p__Firmicutes;c__Clostridia;o__Peptococcales;f__Peptococcaceae;__	7.92519e-05	0	0	0	5.28346e-05	0	0	0	5.28346e-05	2.64173e-05	2.64173e-05	0	7.92519e-05	0	7.92519e-05	0	0.000396259	5.28346e-05	0	0	0	0.000132086	0.000264173	0	0	0.000237756	0	0	5.28346e-05	0.000237756	0	0	0	0	0	0	0	0	0	5.28346e-05	0	0.000132086	7.92519e-05	0	5.28346e-05	5.28346e-05	5.28346e-05	0.000158504	2.64173e-05
d__Bacteria;p__Firmicutes;c__Clostridia;o__Oscillospirales;f__[Clostridium]_methylpentosum_group;g__[Clostridium]_methylpentosum_group	0	0	0	0	0	0	0	0	0	0	0	0	0	0	0	0	0.000211338	0	0	0	0	0	0	0	0	0	0	0	0	0	0	0	0	0	5.28346e-05	0	2.64173e-05	0	0	0	0	0	5.28346e-05	7.92519e-05	0	0	0	0	0
d__Bacteria;p__Actinobacteriota;c__Actinobacteria;o__Actinomycetales;f__Actinomycetaceae;g__Actinomycetaceae	0	0	0	0	0	5.28346e-05	0	0	0	0	0	0	0	0	0	0	0	0	0	0	0	0	0	0	0	0	0	0	0	0	0	0	0	0	0	0	0	0	0	0	0	0	0	0	0	0	0	0	0
d__Bacteria;p__Firmicutes;c__Clostridia;o__Eubacteriales;f__Anaerofustaceae;g__Anaerofustis	0	0	0	0	0	0	0	0	0	0	0	0	0	0	0	0	0	0	0	0	0	0	0	0	0	0	0	0	5.28346e-05	0	0	0	0	0	0	0	0	0	0	0	0	0	0	0	0	0	0	0	0
d__Bacteria;p__Proteobacteria;c__Alphaproteobacteria;o__Rhizobiales;f__Xanthobacteraceae;__	0	0	0	0	0	7.92519e-05	0	0	0	0	0	0	0	0	0	0	0	0	0	0	0	0	0	0	0	0	0	0	7.92519e-05	0	0	0	0	0	0	0	0	0	0	0	0	0	0	0	0	0	0	0	0
d__Bacteria;p__Actinobacteriota;c__Coriobacteriia;o__Coriobacteriales;f__Coriobacteriales_Incertae_Sedis;g__uncultured	0	0	0	0	0	0	0	0	0	0	0	0	0	0	0	5.28346e-05	0	7.92519e-05	0	0	0	0	0	0	0	0	0	0	0	0	0	0	0	0	0	0	0	0	0	0	0	0	0	0	0	0	0	0	0
d__Bacteria;p__Firmicutes;c__Bacilli;o__Lactobacillales;__;__	0	0	0	0	0	0	0	0	0	0	5.28346e-05	0	0	0	0	0	0	0	0	0	0	0	0	0	0	0	0	0	0	0	0	0	0	0	0	0	0	0	0	0	0	0	0	0	0	0	0	0	0
d__Bacteria;p__Actinobacteriota;c__Coriobacteriia;o__Coriobacteriales;f__Atopobiaceae;g__uncultured	0	0	0	0	0	0	0	0	0	0	0	5.28346e-05	0	0	0	0	0	0	0	0	0	0	0	0	0	0	0	0	0	0	0	0	0	0	0	0	0	0	0	0	0	0.000105669	0	0	0	0	0	0	0
d__Bacteria;p__Firmicutes;c__Clostridia;o__Peptostreptococcales-Tissierellales;f__Family_XI;g__Ezakiella	0	0	0	0	0	0	0	0	0	0	0	0	0	0	0	0	0	0	0	0	0	0	0	0	0	0	0	0	0	0	0	0	0	0	0	0	0	0	0	0	0	0	0	0	0	0	0	0	0
d__Bacteria;p__Firmicutes;c__Clostridia;o__Peptostreptococcales-Tissierellales;f__Peptostreptococcales-Tissierellales;g__Anaerovirgula	0	0	0	0	0	0	0	0	0	0	0	0	0	0	0	0	0	0	0	0	0	0	0	0	0	0	0	0	0	0	0	0	0	0	0	0	0	0	0	0	0	0	0	0	0	0	0	0	0
d__Bacteria;p__Actinobacteriota;c__Actinobacteria;o__Bifidobacteriales;f__Bifidobacteriaceae;g__Gardnerella	0	0	0	0	0	0	0	0	5.28346e-05	0	0	0	0	0	0	0	0	0	0	0	0	0	0	0	0	0	0	0	0	0	0	0	0	0	0	0	0	0	0	0	0	0	0	0	0	0	0	0	0
d__Bacteria;p__Actinobacteriota;c__Actinobacteria;o__Corynebacteriales;f__Corynebacteriaceae;g__Corynebacterium	0	0	0	0	0	5.28346e-05	0	0	0	0	0	0	0	0	0	0	0	0	0	0	0	0	0	0	0	0	0	0	0	0	0	0	0	0	0	0	0	0	0	0	0	0	0	0	0	0	0	0	0
d__Bacteria;p__Firmicutes;c__Bacilli;o__Lactobacillales;f__Lactobacillaceae;g__HT002	0.000713267	0.00058118	7.92519e-05	0	0.00105669	0.000528346	7.92519e-05	0.000317007	0.000475511	0	5.28346e-05	0.000237756	5.28346e-05	0.00113594	0.000264173	0.00652507	0.000211338	0.000713267	0.00100386	7.92519e-05	0.000634015	0	0.00029059	0	7.92519e-05	7.92519e-05	0.000105669	0.000924605	0.00105669	0.000158504	0	0.000105669	0	0.000237756	0	0.000686849	0.000105669	0	0.000343425	0.000132086	7.92519e-05	0.00285307	0.00248323	0.000132086	5.28346e-05	0.000343425	0	7.92519e-05	7.92519e-05
d__Bacteria;p__Firmicutes;c__Clostridia;o__Lachnospirales;f__Lachnospiraceae;g__[Acetivibrio]_ethanolgignens_group	0	0	0	0	0.000343425	0.000158504	0	0.000396259	0	0	0	0	0	0	0.000132086	0	0.000449094	0	0	0.00140012	0	0	0.000528346	5.28346e-05	0	0	5.28346e-05	0.000211338	0	2.64173e-05	0	0	0	0.000501928	0	0	0	0	0	0	0	0	0	0	0	0.000105669	0	0	0
d__Bacteria;p__Firmicutes;c__Clostridia;o__Lachnospirales;f__Lachnospiraceae;g__Coprococcus	0	0	0	0	0	0	0	0	0	0	0	0	0	0	0	0	0	0	0	0	0	0	0	0	0	0	0	0	0	0	0	0	0	0	0	0	0	0	0	0	0	0	0	0	0	0	0	0	0
d__Bacteria;p__Firmicutes;c__Clostridia;o__Lachnospirales;f__Lachnospiraceae;g__[Eubacterium]_ventriosum_group	0	0	0	0	0	0	0	0	0	0	0	0	0	0	0	0	0	0	0	0	0	0	0	0	0	0	0	0	0	0	0	0	0	0	0	0	0	0	0	0	0	0	0	0	0	0	0	0	0
d__Bacteria;p__Proteobacteria;c__Gammaproteobacteria;o__Burkholderiales;__;__	0	0	0	0	0	0	0	0	0	0	0	0	0	0	0	0	0	0	0	0	0	0	0	0	0	0	0	0	0	0	0	0	0	0	0	0	0	0	0	0	0	0	0	0	0	0	0	0	0
d__Bacteria;p__Firmicutes;c__Clostridia;o__Lachnospirales;f__Lachnospiraceae;g__[Eubacterium]_eligens_group	0	0	0	0	0	0	0	0	0	0	0	0	0	0	0	0	0	0	0	0	0	0	0.000132086	0	5.28346e-05	0	0	0	0	0	0	0	0	0	0	0	7.92519e-05	0	0	0	0	0	0	0	0	0	0	0	0
d__Bacteria;p__Bacteroidota;c__Bacteroidia;o__Chitinophagales;f__uncultured;g__uncultured	0	0	0	0	0	0	0	0	0	0	0	0	0	0	0	0	0	0	0	0	0	0	0	0	0	0	0	0	0	5.28346e-05	0	0	0	0	0	0	0	0	0	0	0	0	0	0	0	0	0	0	0
d__Bacteria;p__Bacteroidota;c__Bacteroidia;o__Bacteroidales;f__Barnesiellaceae;g__Barnesiella	0	0	0	0	0	0	0	0	0	0	0	0	0	0	0	0	0	0	0	0	0	0	0	0	0	0	0	0	0	0	0	0	0	0	0	0	0	0	0	0	0	0	0	0	0	0	0	0	0
d__Bacteria;p__Actinobacteriota;c__Actinobacteria;o__Micrococcales;__;__	0	0	0	0	0	0	0	0	0	0	0	0	0	0	0	0	0	0	0	0	0	0	0	0	0	0	0	5.28346e-05	0	0	0	0	0	0	0	0	0	0	0	0	0	0	0	0	0	0	0	0	0
d__Bacteria;p__Firmicutes;c__Negativicutes;o__Veillonellales-Selenomonadales;f__Veillonellaceae;g__Veillonella	0	0	0	0	0	0	0	0	0	0	0	0	0	0	0	0	0	0	0	0	0	0	0	0	0	0	0	0	0	0	0	0	0	7.92519e-05	0	0	0	0	0	0	0	0	0	0	0	0	0	0	0
d__Bacteria;p__Firmicutes;c__Clostridia;o__Lachnospirales;f__Lachnospiraceae;g__Lachnospiraceae_UCG-008	0	0	0	0	0	0	0	0	0	0	0	0	0	0	0	0	0	0	0	0	0	0	0	0	0	0	0	0	0	0	0	0	0	0	0	0	0	0	0	0	0	0	0	0	0	0	0	0	0
d__Bacteria;p__Firmicutes;c__Bacilli;o__Lactobacillales;f__Enterococcaceae;__	0	0	0	0	0	0	0	0	0	0	0	0	0	0	0	0	0	0	0	0	0	0	0	0	0	5.28346e-05	0	0	0	0	0	0	0	0	0	0	0	0	0	0	0	0	0	0	0	0	0	0	0
d__Bacteria;p__Firmicutes;c__Clostridia;o__Lachnospirales;f__Lachnospiraceae;g__Lachnospiraceae_NK4B4_group	5.28346e-05	2.64173e-05	0	5.28346e-05	0	0	0.00116236	0	0	0	0	5.28346e-05	0	0	0	0	0	0	0	0	7.92519e-05	0	0	5.28346e-05	0	0	0	0	0	0	0	0	0	0	0	0	0	0	0	0	0	0	0	0	0	0	0	0	0
d__Bacteria;p__Actinobacteriota;c__Actinobacteria;o__Corynebacteriales;f__Corynebacteriaceae;g__Corynebacteriaceae	0	0	0	0	0	0.000105669	0	0	0	0	0	0	0	0	0	0	0	0	0	0	0	0	0	0	0	0	0	0	0	0	0	0	0	0	0	0	0	0	0	0	0	0	0	0	0	0	0	0	0
d__Bacteria;p__Firmicutes;c__Negativicutes;o__Veillonellales-Selenomonadales;f__Veillonellales-Selenomonadales;g__Veillonellales-Selenomonadales	0	0	0	0	0	0	0	0	0	0	0	0	0	0	0	0	0	0	0	0	0	0	0	0	0	0	0	0	0	0	0	0	0	5.28346e-05	0	0	0	0	0	0	0	0	0	0	0	0	0	0	0
d__Bacteria;p__Proteobacteria;c__Gammaproteobacteria;o__Enterobacterales;f__Yersiniaceae;g__Serratia	0	0	0	0	0	0	0	0	0	0	0	0	0	0	0	0	0	0	0	0	0	0	0	0	0	0	0	0	0	0	0	0	0	0	0	0	0	0	0	0	0	0	5.28346e-05	0	0	0	0	2.64173e-05	0
d__Bacteria;p__Firmicutes;c__Clostridia;o__Oscillospirales;f__Hungateiclostridiaceae;g__Ruminiclostridium	0	0	0	5.28346e-05	0	0	0	0	0	0	0	0	0	0	0	0	0	0	0	0	0	0	0	0	0	0	0	0	0	0	0	0	0	0	0	0	7.92519e-05	0	0	7.92519e-05	0	0	0	0	0	0	0	0	0
d__Bacteria;p__Firmicutes;c__Bacilli;o__Erysipelotrichales;f__Erysipelatoclostridiaceae;__	0	7.92519e-05	0	0	0	0	0	0	0	2.64173e-05	0	0	7.92519e-05	0	0	0.000132086	0	0	0	0	0	0	0	0	0	0	0	0	0	0	5.28346e-05	0	0	0	0	0	0	0.000766101	0	0	0.000211338	0	0	0	0	0	0	0	0
d__Bacteria;p__Proteobacteria;c__Gammaproteobacteria;o__Burkholderiales;f__Oxalobacteraceae;g__Oxalobacter	0	0	0	0	0	0	0	0	0	0	0	0	0	0	0	0	0	0	0	0	0	0	0	0	0	0	0	0	0	0	0	0	0	0	0	0	0	0	0	0	0	0	0	0	0	0	0	0	0
d__Bacteria;p__Firmicutes;c__Clostridia;o__Oscillospirales;f__Oscillospiraceae;g__Flavonifractor	0	0	0	0	0	0	0	0	0	0	0	0	0	0	0	0	0	0	0	0	0	0	0	0	0	0	0	0	0	0	0	0	0	0	0	0	0	0	0	0	0	0	0	0	0	0	0	0	0
d__Bacteria;p__Firmicutes;c__Clostridia;o__Lachnospirales;f__Lachnospiraceae;g__[Eubacterium]_hallii_group	0	0	0	0	0	0	0	0	0	0	0	0	0	0	0	0	0	0	0	0	0	0	0	0	0	0	0	0	2.64173e-05	0	0	0	0	0	0	0	0	0	0	0	0	0	0	0	0	0	0	0	0
d__Bacteria;p__Actinobacteriota;c__Coriobacteriia;o__Coriobacteriales;f__Atopobiaceae;g__Atopobiaceae	0	0	0	0	0	0	0	0	0	0	0	0	0	0	0	0	0	0	0	0	0	0	0	0	0	0	0	0	0	0	0	0	0	0	0	0	0	0	0	0	0	0	0	0	0	0	0	0	0
d__Bacteria;p__Firmicutes;c__Bacilli;o__Erysipelotrichales;f__Erysipelotrichaceae;g__Dubosiella	0	0	0	0	0	0	0	0	0	0	0	0	0	0	0	0	0	0	0	0	0	0	0	0	0	0	0	0	0	0	0	0	0	0	0	0	0	0	0	0	0	0	0	0	0	0	0	0	0
d__Bacteria;p__Proteobacteria;c__Alphaproteobacteria;o__Caulobacterales;f__Caulobacteraceae;g__Caulobacter	0	0	0	0	0	0	0	0	0	0	0	0	0	0	0	0	0	0	0	0	0	0	0	0	0	0	0	0	0	0	0	0	0	0	0	0	0	2.64173e-05	0	0	0	0	0	0	0	0	0	0	0
d__Bacteria;p__Firmicutes;c__Clostridia;o__Peptostreptococcales-Tissierellales;f__Family_XI;g__Finegoldia	0	0	0	0	0	2.64173e-05	0	0	0	0	0	0	0	0	0	0	0	0	0	0	0	0	0	0	0	0	0	0	0	0	0	0	0	0	0	0	0	0	0	0	0	0	0	0	0	0	0	0	0
d__Bacteria;p__Firmicutes;c__Clostridia;o__Lachnospirales;f__Lachnospiraceae;g__[Ruminococcus]_torques_group	0	0	0	0	0	0	0	0	0	0	0	0	0	0	0	0	0	0	0	0	0	0	0	0	0	0	0	0	0	0	0	0	0	0	0	0	0	0	0	0	0	0	0	0	0	0	0	0	0
d__Bacteria;p__Firmicutes;c__Bacilli;o__Lactobacillales;f__Aerococcaceae;g__Aerococcus	0	0	0	0	0	0	0	0	0	0	0	0	0	0	0	0	0	0	0	0	0	0	0	0	0	0	0	0	0	0	0	0	0	0	0	0	0	5.28346e-05	0	0	0.000475511	0	0	0	0	0	0	0	0
d__Bacteria;p__Proteobacteria;c__Gammaproteobacteria;o__Enterobacterales;f__Enterobacteriaceae;g__Pluralibacter	0	0	0	0	0	0	0	0	0	0	0	0	0	0	0	0	0	0	0	0	0	0	0	0	0	0	0	0	0	0	0	0	0	0	0	0	0	0	0	0	0	0	0	0	0	0	0	0	0
d__Bacteria;p__Firmicutes;c__Clostridia;o__Christensenellales;f__Christensenellaceae;__	0	0	0	0	0	0	0	0	0	0	0	0	0	0	0	0	0	0	0	0	0	0	0	0	0	0	0	0	0	0	0	0	0	0	0	0	0	0	0	0	0	0	0	0	0	2.64173e-05	0	0	0
d__Bacteria;p__Firmicutes;c__Clostridia;o__Lachnospirales;f__Lachnospiraceae;g__Lachnoclostridium	2.64173e-05	0	0	0	0	0	0	0	0	0	0	0	0	0	0	0	0	0	0	0	0	0	0	0	0	0	0	0	0	0	0	5.28346e-05	0	0	2.64173e-05	0	0	0	0	2.64173e-05	0.000105669	0	0	0	0	0	0	0	0
d__Bacteria;p__Firmicutes;c__Clostridia;o__Peptostreptococcales-Tissierellales;f__Family_XI;g__Fenollaria	0	0	0	0	0	0	0	0	0	0	0	0	0	0	0	0	0	0	0	0	0	0	0	0	0	0	0	0	0	0	0	0	0	0	0	0	0	0	0	0	0	0	0	0	0	0	0	0	0
d__Bacteria;p__Proteobacteria;c__Alphaproteobacteria;__;__;__	0	0	0	0	0	0	0	0	0	0	0	0	0	0	0	0	0	0	0	0	0	0	0	0	0	0	0	0	0	0	0	0	0	0	0	0	0	0	0	0	0	0	0	0	0	0	0	0	0
d__Bacteria;p__Proteobacteria;c__Alphaproteobacteria;o__Rhizobiales;f__Rhizobiaceae;g__Mesorhizobium	0	0	0	0	0	0	0	0	0	0	0	0	0	0	0	0	0	0	0	0	0	0	0	0	0	0	0	0	0	0	0	0	0	0	0	0	0	0	0	0	0	0	0	5.28346e-05	0	0	0	0	0
d__Bacteria;p__Bacteroidota;c__Bacteroidia;o__Bacteroidales;f__Prevotellaceae;g__uncultured	0	0	0	0	0	0	0	0	0	0	0	0	0	0	0	0	0	0	0	0	0	0	0	0	5.28346e-05	0	0	0	0	0	0	0	0	0	0	0	0	0	0	0	0	0	0	0	0	0	0	0	0
[truncated: 51 more columns]
